# Supplementary material for: Identification of Potential Peptide Marker(s) for Evaluating Pork Meat Freshness via Mass Spectrometry-Based Peptidomics during Storage under Different Temperatures
Source: Foods. 2022 Apr 15;11(8):1144. doi: 10.3390/foods11081144 (PMC9027284; doi:10.3390/foods11081144)
Supplement: Supplementary file 1 [file foods-11-01144-s001.zip]

Archive with 4 entries (4 files):
- Fig.S1.tif
- Fig.S2.tif
- Fig.S3.tif
- Supplementary Table S1.xlsx
