# Supplementary material for: Identification of Potential Peptide Marker(s) for Evaluating Pork Meat Freshness via Mass Spectrometry-Based Peptidomics during Storage under Different Temperatures
Source: Foods. 2022 Apr 15;11(8):1144. doi: 10.3390/foods11081144 (PMC9027284; doi:10.3390/foods11081144)
Supplement: Supplementary file 1 [file foods-11-01144-s001.zip › Supplementary Table S1.xlsx]

## Sheet: 25℃
			peptide response area
No	Primary sequence	Mass	25_0_1	25_0_2	25_0_3	25_0_4	25_0_5	25_10_1	25_10_2	25_10_3	25_10_4	25_10_5	25_15_1	25_15_2	25_15_3	25_15_4	25_15_5	parent protein
25_1	LVVYPWTQRF	1307.7	9370000	13100000	10200000	4350000	4290000	2200000	5090000	3010000	5160000	4400000	6330000	4840000	4810000	2600000	5060000	P02067|HBB_PIG:P04246|HBT_PIG
25_2	NVDEVGGEALGRLL	1440.76	46800000	45900000	32800000	13400000	12100000	2570000	1630000	2700000	1990000	2570000	1410000	1910000	1240000	1070000	2010000	P02067|HBB_PIG
25_3	DVIQTGVDNPGHPFIMT	1839.88	3140000	3320000	1080000	1430000	2340000	2140000	4380000	2780000	4530000	3820000	5070000	4600000	3720000	2700000	4560000	Q5XLD3|KCRM_PIG
25_4	LVTLAAHHPDDFNPSVHASLDKFLANVST	3115.57	2150000	2390000	1390000	1490000	1040000	1630000	1730000	1080000	1840000	1830000	2410000	2340000	2340000	1950000	2080000	P01965|HBA_PIG
25_5	WITKQEYDEAGPSIVHRK	2156.1	3710000	4790000	4430000	5630000	3030000	4650000	4290000	3500000	4660000	4950000	5080000	5290000	6520000	4450000	4420000	P68137|ACTS_PIG
25_6	PFGNTHNKYKLNFK	1706.89	21200000	17300000	11300000	10900000	7320000	2130000	1990000	1620000	1640000	2250000	1290000	1290000	1080000	941000	1230000	Q5XLD3|KCRM_PIG
25_7	DVIQTGVDNPGHPFIM	1738.83	5490000	4990000	1620000	1990000	4290000	4730000	8850000	6100000	8800000	7260000	9000000	8740000	6620000	5110000	6550000	Q5XLD3|KCRM_PIG
25_8	NVINGGSHAGNKLA	1350.7	2110000	1650000	847000	957000	2060000	1540000	2150000	1840000	2590000	2520000	2360000	2030000	2020000	1810000	1710000	Q1KYT0|ENOB_PIG
25_9	VCDNGSGLVK	990.48	7430000	7350000	2130000	3170000	4480000	4410000	3420000	3430000	4310000	3630000	3320000	3480000	2110000	3100000	2560000	P68137|ACTS_PIG
25_10	VLSAADKANVKAAWGKVGGQAGAHGAEALERM	3162.64	494000	669000	735000	483000	469000	601000	517000	483000	604000	657000	621000	719000	834000	642000	690000	P01965|HBA_PIG
25_11	MVEMEKKLEKGQSIDDMIPAQK	2547.27	1650000	1690000	1900000	999000	1070000	1800000	1750000	1550000	1750000	1520000	1620000	1940000	1870000	1500000	1640000	Q5XLD3|KCRM_PIG
25_12	ITKQEYDEAGPSIVHRK	1970.02	1680000	2660000	2710000	3210000	1840000	2220000	1920000	2140000	2500000	2790000	2340000	2490000	3160000	2110000	2440000	P68137|ACTS_PIG
25_13	AIIQVLQSKHPGDFGADAQGAMSK	2468.25	1470000	1560000	568000	763000	785000	655000	890000	744000	898000	853000	1160000	960000	998000	761000	763000	P02189|MYG_PIG
25_14	AIIQVLQSKHPGDFGADAQGAMSKALEL	2894.5	1640000	1660000	1230000	1390000	775000	368000	372000	328000	288000	397000	549000	568000	542000	523000	652000	P02189|MYG_PIG
25_15	YNQNLSNRPSFNRTPIPWLSSGEPVD	2987.45	3410000	2990000	1930000	1730000	1080000	379000	444000	445000	534000	541000	1970000	1890000	2000000	1580000	1690000	Q4PS85|MYOZ1_PIG
25_16	YQKSSVKTLAFL	1383.78	1460000	1550000	405000	755000	1240000	906000	1290000	1360000	1920000	1650000	1390000	1970000	1060000	1000000	1550000	Q9TV62|MYH4_PIG:Q9TV61|MYH1_PIG
25_17	VCDNGSGLVKAGFAGDDAPRAVFPSIVGRPRHQG	3449.74	2570000	2210000	2390000	2360000	1330000	610000	633000	444000	600000	666000	192000	209000	238000	245000	241000	P68137|ACTS_PIG
25_18	VIQTGVDNPGHPFIMT	1724.86	2500000	2650000	623000	780000	1940000	548000	987000	682000	995000	962000	861000	815000	512000	326000	612000	Q5XLD3|KCRM_PIG
25_19	FAGDDAPRAVFPSIVGRPRHQG	2349.21	3560000	3890000	2390000	2540000	1490000	1070000	1250000	1190000	1120000	1260000	791000	711000	873000	635000	493000	P68137|ACTS_PIG
25_20	SQVCTHLDT	1002.44	1760000	1550000	695000	950000	711000	1100000	1340000	1010000	1180000	974000	399000	488000	513000	538000	518000	P00571|KAD1_PIG
25_21	VLSAADKANVKAAWGKVGGQAGAHGAEALER	3031.59	513000	815000	762000	928000	518000	905000	748000	646000	923000	932000	910000	920000	747000	666000	726000	P01965|HBA_PIG
25_22	ISWYDNEFGYSNRVVDL	2075.96	1510000	1190000	747000	589000	419000	688000	851000	579000	576000	720000	1050000	1370000	1050000	1030000	846000	P00355|G3P_PIG
25_23	VKVGVNGFGRIGRLVTR	1827.1	1390000	1770000	479000	733000	987000	494000	543000	537000	552000	688000	458000	406000	520000	313000	428000	P00355|G3P_PIG
25_24	AKVAVLGASGGIGQPLSLLLKNSPLVSRLTL	3071.84	805000	745000	162000	262000	673000	380000	791000	546000	750000	774000	1150000	835000	674000	497000	890000	P00346|MDHM_PIG
25_25	DVIQTGVDNPGHPFI	1607.79	679000	610000	183000	220000	564000	750000	1440000	1070000	1510000	1220000	1500000	1380000	1030000	780000	959000	Q5XLD3|KCRM_PIG
25_26	DNGSGLVKAGFAGDDAPRAVFPSIVGRPRHQG	3247.66	1270000	1420000	1490000	1560000	751000	444000	576000	413000	477000	442000	337000	347000	295000	234000	209000	P68137|ACTS_PIG
25_27	AAHHPDDFNPSVHASLDKFLANVST	2689.29	211000	352000	324000	319000	178000	336000	390000	314000	395000	436000	593000	768000	639000	666000	509000	P01965|HBA_PIG
25_28	NVWGKVEADVAGHGQE	1694.8	1210000	1020000	966000	571000	791000	704000	705000	765000	745000	804000	638000	761000	894000	607000	654000	P02189|MYG_PIG
25_29	VVYPWTQRF	1194.62	811000	1230000	923000	319000	363000	221000	538000	335000	602000	426000	750000	1010000	551000	412000	543000	P02067|HBB_PIG:P04246|HBT_PIG
25_30	DDVIQTGVDNPGHPFIM	1853.86	255000	225000	133000	155000	180000	438000	308000	337000	441000	363000	420000	445000	534000	512000	537000	Q5XLD3|KCRM_PIG
25_31	VIQTGVDNPGHPFIM	1623.81	13100000	15600000	9940000	4200000	4030000	982000	2470000	1410000	2040000	1380000	1580000	1280000	1030000	624000	960000	Q5XLD3|KCRM_PIG
25_32	VKVGVNGFGRIGRLVT	1670.99	2970000	3310000	880000	1190000	2640000	683000	701000	686000	511000	845000	409000	372000	354000	263000	314000	P00355|G3P_PIG
25_33	LVVDGVKL	841.527	938000	864000	185000	307000	750000	520000	1220000	836000	1220000	1040000	1410000	1050000	980000	599000	1030000	Q5XLD3|KCRM_PIG
25_34	VCDNGSGLVK	990.48	297000	584000	404000	241000	409000	271000	738000	134000	438000	769000	710000	707000	349000	608000	322000	P68137|ACTS_PIG
25_35	RHLLKILF	1038.67	780000	814000	1010000	542000	616000	751000	1770000	1450000	1080000	904000	863000	1790000	842000	1750000	1090000	Q06AV1|NNMT_PIG
25_36	VDIINAK	771.449	419000	340000	112000	126000	396000	360000	628000	372000	590000	605000	718000	686000	522000	381000	568000	Q29371|TPIS_PIG
25_37	LVVSNPVDILT	1168.67	6320000	9250000	5420000	2070000	1600000	1050000	3530000	1630000	3900000	2490000	4330000	3060000	2080000	1360000	2280000	P00339|LDHA_PIG
25_38	QERDPANIKWGDAGATY	1890.89	489000	476000	452000	408000	400000	528000	618000	548000	782000	621000	603000	635000	739000	732000	787000	P00355|G3P_PIG
25_39	DNGSGLVK	788.403	1760000	1400000	574000	661000	1300000	975000	1610000	1000000	1460000	1140000	1280000	1140000	1030000	837000	1160000	P68137|ACTS_PIG
25_40	FNSGKVDIVAINDPFIDL	1976.03	2790000	2460000	2060000	1220000	1170000	207000	374000	231000	387000	411000	226000	232000	194000	103000	146000	P00355|G3P_PIG
25_41	VGPEVEKACADPAAGSVIL	1824.93	706000	528000	218000	263000	318000	466000	365000	619000	543000	446000	564000	465000	267000	405000	294000	Q7SIB7|PGK1_PIG
25_42	ISWYDNEFGYSNRVVD	1962.87	205000	205000	87600	76200	127000	251000	382000	245000	401000	317000	484000	435000	494000	422000	319000	P00355|G3P_PIG
25_43	DDVIQTGVDNPGHPFIMT	1954.91	229000	186000	175000	143000	114000	178000	227000	231000	239000	239000	259000	388000	291000	287000	367000	Q5XLD3|KCRM_PIG
25_44	TVGCVAGDEE	978.396	159000	173000	102000	93600	88100	175000	177000	159000	180000	125000	214000	138000	134000	203000	220000	Q5XLD3|KCRM_PIG:Q29594|KCRB_PIG
25_45	VDNPGHPFIM	1125.53	130000	116000	31300	42500	151000	130000	314000	185000	280000	189000	271000	220000	172000	103000	150000	Q5XLD3|KCRM_PIG
25_46	GLSDGEWQL	1003.46	1590000	1300000	427000	547000	1250000	561000	1320000	882000	877000	853000	917000	836000	673000	438000	741000	P02189|MYG_PIG
25_47	KSLLGKDVL	971.601	725000	576000	221000	319000	893000	770000	1390000	1040000	1320000	1260000	1380000	1160000	1050000	805000	1210000	Q6RI85|PGK2_PIG
25_48	VKVGVNGFG	875.486	9140000	12100000	8380000	3360000	3490000	496000	974000	543000	840000	792000	418000	365000	287000	172000	272000	P00355|G3P_PIG
25_49	VKVGVNGFGRIGRL	1470.88	1520000	1490000	625000	963000	1110000	245000	580000	327000	467000	369000	264000	209000	176000	138000	196000	P00355|G3P_PIG
25_50	NVINGGSHAGNKL	1279.66	172000	147000	87200	103000	176000	195000	284000	216000	239000	214000	170000	167000	188000	173000	172000	Q1KYT0|ENOB_PIG
25_51	VLSAADKANVKAAWGKVGGQAGAHGAE	2562.33	146000	189000	192000	112000	96100	228000	212000	221000	196000	168000	232000	222000	183000	152000	155000	P01965|HBA_PIG
25_52	LVCDNGSGLVK	1103.56	928000	572000	240000	347000	616000	514000	433000	923000	959000	590000	818000	1170000	654000	569000	1160000	P68137|ACTS_PIG
25_53	GLSDGEWQ	890.377	434000	355000	136000	172000	343000	167000	440000	276000	423000	283000	367000	353000	358000	213000	263000	P02189|MYG_PIG
25_54	HIADLAGNPDLVLPVPAFNVINGGSHAGNKLA	3190.69	2280000	2300000	571000	742000	1540000	308000	392000	307000	250000	367000	204000	171000	132000	107000	126000	Q1KYT0|ENOB_PIG
25_55	LVVYPWTQ	1004.53	3360000	5380000	4000000	1470000	1390000	1210000	3710000	1810000	3750000	2030000	3600000	5120000	2790000	2520000	1870000	P02067|HBB_PIG:P04246|HBT_PIG
25_56	AAKYKELGFQG	1210.63	504000	668000	219000	269000	407000	152000	118000	110000	141000	104000	144000	155000	132000	144000	163000	P02189|MYG_PIG
25_57	AIIQVLQSKHPGDFGADAQGAMSKA	2539.29	248000	238000	101000	112000	156000	156000	164000	144000	139000	164000	202000	221000	149000	138000	130000	P02189|MYG_PIG
25_58	VKVGVNGFGRIGRLV	1569.95	1800000	1960000	450000	762000	1800000	355000	554000	429000	446000	538000	293000	217000	238000	153000	195000	P00355|G3P_PIG
25_59	VVDGVKL	728.443	1420000	1230000	333000	435000	1380000	978000	1820000	1180000	1730000	1670000	2040000	1800000	1410000	941000	1510000	Q5XLD3|KCRM_PIG:Q29594|KCRB_PIG
25_60	QSKHPGDFGADAQGAMSK	1830.83	493000	624000	535000	637000	338000	233000	211000	211000	254000	263000	243000	228000	229000	198000	254000	P02189|MYG_PIG
25_61	WGKVNVDEVGGEA	1358.65	171000	130000	73500	83100	104000	252000	332000	257000	370000	330000	512000	522000	555000	532000	424000	P02067|HBB_PIG
25_62	PFGNTHNKYK	1204.6	1660000	1720000	919000	525000	1090000	186000	245000	162000	140000	231000	94900	98800	92000	80700	78600	Q5XLD3|KCRM_PIG
25_63	VDTSKGFLIDGYPREVKQGEEFERKIGQPT	3422.75	204000	209000	176000	219000	171000	350000	287000	223000	324000	278000	192000	199000	149000	144000	159000	P00571|KAD1_PIG
25_64	VCDNGSGLVKAG	1118.54	3100000	2900000	2150000	821000	548000	350000	497000	338000	415000	310000	267000	206000	120000	281000	225000	P68137|ACTS_PIG
25_65	GLSDGEWQLVL	1215.61	838000	1100000	770000	249000	180000	41400	127000	22700	64400	151000	151000	139000	81500	56900	117000	P02189|MYG_PIG
25_66	YEKRGIVRKVNAEGSVDDVFSQVCTHLDT	3264.62	180000	382000	281000	359000	300000	319000	318000	252000	240000	134000	109000	116000	87700	81000	120000	P00571|KAD1_PIG
25_67	RRVHPISTMIKGLYG	1726.97	316000	282000	97100	118000	220000	338000	275000	314000	317000	317000	403000	383000	363000	279000	266000	P00339|LDHA_PIG
25_68	FGSGFAAPFFIVRHQLLKK	2162.22	195000	187000	48200	76300	191000	108000	178000	126000	144000	156000	192000	161000	146000	99500	214000	Q1W0Y2|COX7C_PIG
25_69	YVGDEAQSKRGILT	1535.79	416000	297000	124000	140000	239000	94500	103000	75200	83300	95500	46900	60700	50500	42100	49300	P68137|ACTS_PIG
25_70	DVIQTGVDNPGHPFIM	1738.83	318000	260000	354000	79800	174000	143000	203000	48200	45400	168000	457000	481000	335000	434000	293000	Q5XLD3|KCRM_PIG
25_71	VVYPWTQ	891.449	233000	197000	55100	91700	256000	288000	231000	179000	522000	563000	807000	697000	551000	275000	497000	P02067|HBB_PIG:P04246|HBT_PIG
25_72	YQKSSVKTL	1052.59	875000	878000	157000	308000	703000	443000	310000	359000	491000	543000	673000	521000	500000	658000	798000	Q9TV62|MYH4_PIG:Q9TV61|MYH1_PIG
25_73	NVINGGSHAGNKLAM	1481.74	136000	86800	37400	53200	80400	73300	119000	76200	119000	81100	127000	124000	73300	88700	129000	Q1KYT0|ENOB_PIG
25_74	ERDPANIKWGDAGATY	1762.83	425000	390000	488000	405000	274000	203000	239000	191000	203000	208000	197000	194000	227000	204000	178000	P00355|G3P_PIG
25_75	DNGSGLVKAG	916.461	376000	393000	329000	79000	99300	60400	61300	61300	78300	74400	87500	67300	67800	66600	62200	P68137|ACTS_PIG
25_76	VLSAADKANVKAAWGKVGGQAGAHGAEAL	2746.45	109000	88000	51200	69900	38000	77900	92100	118000	81600	83300	122000	161000	117000	127000	118000	P01965|HBA_PIG
25_77	YKELGFQG	940.465	219000	163000	53200	73500	218000	64000	96700	86400	89300	101000	139000	108000	85300	69700	135000	P02189|MYG_PIG
25_78	VTLAAHHPDDFNPSVHASLDKFLANVST	3002.49	230000	179000	198000	197000	117000	161000	113000	109000	168000	174000	192000	177000	159000	175000	183000	P01965|HBA_PIG
25_79	MRIEEALGDKAVFAGRKFRNPKAK	2731.51	73000	102000	48200	73900	74500	133000	137000	112000	127000	111000	126000	121000	131000	120000	170000	Q1KYT0|ENOB_PIG
25_80	DGTENKSKFGANAILG	1620.81	451000	453000	173000	236000	262000	92300	153000	137000	141000	133000	104000	122000	95400	91100	100000	Q1KYT0|ENOB_PIG
25_81	FRNDMAAKYKELGFQG	1873.91	660000	633000	277000	397000	420000	188000	198000	205000	234000	252000	284000	303000	272000	217000	322000	P02189|MYG_PIG
25_82	MILPVGASSFR	1176.63	1970000	2180000	938000	702000	736000	57800	188000	90900	185000	112000	90100	61200	60800	30000	67900	Q1KYT0|ENOB_PIG
25_83	FRNDMAAKYKELG	1541.77	652000	723000	341000	441000	266000	147000	119000	124000	115000	156000	152000	147000	178000	140000	157000	P02189|MYG_PIG
25_84	FMNVKHWPWMKL	1615.82	1550000	2760000	2040000	1050000	1040000	559000	646000	254000	402000	226000	874000	600000	332000	250000	656000	Q9TV62|MYH4_PIG:Q9TV61|MYH1_PIG:Q9TV63|MYH2_PIG
25_85	INGGSHAGNKLA	1137.59	56800	49600	26500	27900	54000	48900	78000	33100	37700	57400	119000	95500	104000	101000	88300	Q1KYT0|ENOB_PIG
25_86	ITKQEYDEAGPSIVHRKCF	2220.1	924000	869000	618000	921000	228000	366000	156000	321000	417000	217000	157000	370000	324000	256000	389000	P68137|ACTS_PIG
25_87	AKVAVLGASGGIGQPLS	1523.87	120000	131000	28900	41100	134000	47200	94100	89900	94900	110000	115000	90300	75100	44500	85700	P00346|MDHM_PIG
25_88	VCDNGSGLVKA	1061.52	70700	54700	21700	24600	30900	54200	44600	55700	69100	51900	50400	40900	41500	44800	37400	P68137|ACTS_PIG
25_89	LVVSNPVD	841.455	2270000	2630000	1920000	773000	778000	723000	1680000	985000	1760000	1320000	1740000	1410000	1120000	689000	826000	P00339|LDHA_PIG
25_90	GPSIVHRK	892.524	64200	72000	70400	50500	51000	82400	81300	66200	70400	106000	174000	188000	154000	112000	141000	P68137|ACTS_PIG
25_91	YQKSSVKTLA	1123.62	2720000	2160000	1640000	597000	538000	530000	269000	428000	575000	420000	473000	384000	289000	283000	443000	Q9TV62|MYH4_PIG:Q9TV61|MYH1_PIG
25_92	VKVGVNGFGRIG	1201.69	627000	617000	173000	243000	679000	177000	368000	224000	269000	207000	100000	86700	83900	61400	70500	P00355|G3P_PIG
25_93	TKQEYDEAGPSIVHRK	1856.94	151000	248000	219000	138000	153000	228000	198000	193000	181000	262000	440000	460000	391000	323000	364000	P68137|ACTS_PIG
25_94	INDPFID	832.397	434000	352000	91600	127000	328000	287000	760000	501000	754000	587000	597000	936000	570000	437000	415000	P00355|G3P_PIG
25_95	VHLSAEEKEAVLGL	1493.81	46000	46100	40300	32300	32300	57000	53500	57900	56300	64300	90300	74000	96300	78800	76200	P02067|HBB_PIG
25_96	LAAHHPDDFNPSVHASLDKFLANVST	2802.37	210000	269000	231000	209000	117000	151000	112000	163000	132000	163000	187000	165000	168000	125000	159000	P01965|HBA_PIG
25_97	GASLKPEFVDIINAK	1600.88	410000	395000	147000	157000	237000	79200	113000	70900	97200	102000	53700	20100	40700	35800	35300	Q29371|TPIS_PIG
25_98	ILKHTGPGILSMANAGPNTNGSQF	2424.22	56800	67700	24700	25700	69900	72700	81600	89500	128000	153000	82800	77300	48000	49500	92300	P62936|PPIA_PIG
25_99	KSLLGKDV	858.518	53700	63500	67000	13800	24200	18800	30700	22900	40800	44500	47100	40400	38400	28300	37500	Q6RI85|PGK2_PIG
25_100	IQYNIRA	876.482	94500	84500	20900	35600	86800	39100	65500	58100	91300	60600	139000	116000	94600	73200	119000	Q9TV62|MYH4_PIG:Q9TV61|MYH1_PIG:Q9TV63|MYH2_PIG
25_101	APARKFF	835.47	1260000	1070000	333000	480000	1220000	187000	118000	194000	242000	230000	179000	146000	117000	91200	164000	Q29371|TPIS_PIG
25_102	LVVYPWTQR	1160.63	414000	510000	188000	125000	186000	93000	309000	135000	309000	155000	427000	592000	353000	212000	204000	P02067|HBB_PIG:P04246|HBT_PIG
25_103	FDQLHEGAKALDVGSGSGILT	2114.06	210000	217000	83100	99700	124000	190000	309000	201000	333000	219000	367000	362000	272000	197000	270000	P80895|PIMT_PIG
25_104	ITKQEYDEAGPSIVHRKC	2073.03	293000	324000	329000	378000	210000	196000	153000	166000	167000	212000	314000	198000	112000	107000	227000	P68137|ACTS_PIG
25_105	RVAPEEHPTL	1147.6	4140000	3140000	2730000	1760000	1800000	367000	338000	392000	450000	496000	319000	304000	417000	354000	386000	P68137|ACTS_PIG
25_106	VDTSKGFLIDGYPREVKQGEEFERKIGQPTL	3535.83	176000	243000	186000	165000	191000	190000	314000	221000	193000	237000	181000	197000	164000	133000	184000	P00571|KAD1_PIG
25_107	MEKKLEKGQSIDDMIPAQK	2188.12	119000	210000	150000	166000	205000	260000	238000	231000	239000	285000	253000	286000	232000	248000	282000	Q5XLD3|KCRM_PIG
25_108	YFKIKPLLK	1148.73	296000	254000	76500	100000	269000	43800	51300	45800	43100	42200	38500	34500	31100	24900	28200	Q9TV62|MYH4_PIG:Q9TV61|MYH1_PIG:P79293|MYH7_PIG
25_109	YKKSSLKLLS	1165.71	201000	185000	76600	104000	59800	30100	21700	35900	37100	44600	48100	35700	42100	51700	59300	P79293|MYH7_PIG
25_110	VDNPGHPFIMT	1226.58	102000	73800	27700	40900	102000	78800	165000	99300	188000	136000	206000	284000	202000	115000	158000	Q5XLD3|KCRM_PIG
25_111	IVAINDPFIDL	1228.67	578000	751000	470000	162000	116000	30100	101000	34300	94400	80200	80300	70100	32100	15200	30400	P00355|G3P_PIG
25_112	VLSAADKANVKAAWGKVGGQAGAHGAEA	2633.37	65400	83500	102000	90000	38500	63400	95100	61700	63800	52300	87200	89700	80500	66100	52100	P01965|HBA_PIG
25_113	IGIPLDG	683.385	641000	474000	126000	167000	543000	91500	308000	150000	337000	204000	1130000	1330000	841000	587000	536000	Q4PS85|MYOZ1_PIG
25_114	FIIPNIVKYSPNCK	1634.89	779000	639000	148000	238000	358000	148000	120000	298000	281000	192000	220000	273000	129000	103000	206000	P00339|LDHA_PIG
25_115	PFGNTHNKYKLN	1431.73	267000	247000	107000	99900	227000	46000	32600	27000	33800	39200	17200	17000	19500	13500	16800	Q5XLD3|KCRM_PIG
25_116	PSIVHRK	835.503	69100	99100	107000	68300	69600	117000	98800	90600	82900	134000	203000	250000	193000	164000	184000	P68137|ACTS_PIG
25_117	VHLSAEEKEA	1111.55	32300	57600	46000	31700	36100	46600	40100	38000	50600	57600	67700	69000	75400	59900	60000	P02067|HBB_PIG
25_118	PFGNTHNKYKL	1317.68	143000	146000	36400	67800	124000	39600	40300	47700	39200	39400	25300	22600	32900	23100	27900	Q5XLD3|KCRM_PIG
25_119	DYSKNLVTE	1067.51	93100	77200	49900	33500	43700	19300	36900	30700	17700	36900	60600	64700	44200	41600	42200	P08059|G6PI_PIG
25_120	AAVPSGASTGIYE	1221.59	188000	162000	52400	63500	181000	26500	50400	33800	53600	48100	26900	17700	18200	10900	16000	Q1KYT0|ENOB_PIG
25_121	AKYEIDLDTSEHAHLEHITRKRSG	2805.42	191000	149000	192000	153000	130000	343000	164000	331000	269000	207000	203000	229000	188000	252000	192000	Q2HYU2|PFKAM_PIG
25_122	YQKSSVKTLA	1123.62	59500	62700	21100	26300	42300	31500	46900	17000	22800	37100	65800	68100	51600	42100	68500	Q9TV62|MYH4_PIG:Q9TV61|MYH1_PIG
25_123	SLVDAMNGKEGVVE	1446.7	62200	51900	21400	27500	43900	104000	57500	73700	123000	100000	171000	198000	160000	124000	129000	P00346|MDHM_PIG
25_124	VVGLYQKSSVKT	1307.74	33100	28600	9900	18200	28000	46000	74000	47000	66900	47900	31900	31500	21000	27800	26700	Q9TV62|MYH4_PIG:Q9TV61|MYH1_PIG
25_125	VVSNPVDILT	1055.59	251000	196000	53700	73500	220000	136000	492000	231000	531000	291000	526000	584000	381000	269000	271000	P00339|LDHA_PIG
25_126	IKWGDAGATY	1080.52	27300	22500	10400	8580	23800	49700	71900	58600	90000	63800	55900	55400	36300	24400	35200	P00355|G3P_PIG
25_127	LVTLAAHHPDDFNPSVHASLDK	2383.19	115000	137000	41600	62000	84900	180000	194000	123000	194000	198000	174000	153000	185000	131000	174000	P01965|HBA_PIG
25_128	FAGDDAPRAVFPSIVG	1617.82	1610000	1650000	1220000	457000	417000	78800	135000	112000	140000	133000	97300	82600	62300	46800	56900	P68137|ACTS_PIG
25_129	NVWGKVEADVAGHGQEVL	1906.95	271000	323000	101000	177000	222000	92500	101000	155000	122000	177000	115000	131000	121000	109000	106000	P02189|MYG_PIG
25_130	DVIQTGVDNPGHPFIMT	1839.88	207000	155000	230000	54400	124000	75300	87300	36500	24900	85200	230000	260000	228000	238000	195000	Q5XLD3|KCRM_PIG
25_131	LKDCVGPEVEKACADPAAGSVIL	2284.14	308000	230000	183000	85900	92000	134000	149000	110000	129000	140000	161000	145000	62500	47600	148000	Q7SIB7|PGK1_PIG
25_132	YNIRAFMNVKHWPWMK	2120.06	998000	1000000	532000	550000	274000	457000	408000	209000	387000	138000	147000	113000	138000	127000	189000	Q9TV62|MYH4_PIG:Q9TV61|MYH1_PIG:Q9TV63|MYH2_PIG
25_133	WITKQEYDEAGPSIVHRKCF	2406.18	587000	503000	337000	429000	110000	228000	120000	234000	317000	136000	278000	161000	228000	160000	287000	P68137|ACTS_PIG
25_134	FQYDSTHGKFHGTVKAENGKLVINGKAIT	3159.65	110000	215000	130000	150000	117000	147000	124000	180000	136000	172000	173000	194000	193000	193000	220000	P00355|G3P_PIG
25_135	INDPFIDL	945.481	3160000	2720000	1000000	1140000	2270000	1810000	3810000	2240000	4450000	3700000	2660000	1780000	1810000	1610000	2860000	P00355|G3P_PIG
25_136	NGSGLVKAGFAGDDAPRAVFPSIVGRPRHQG	3132.63	123000	159000	144000	145000	82800	69500	64900	65600	80700	97100	71200	67000	52600	44600	49600	P68137|ACTS_PIG
25_137	GVDNPGHPFIMT	1283.6	241000	180000	122000	95700	104000	83300	183000	90000	147000	109000	192000	169000	85500	72700	131000	Q5XLD3|KCRM_PIG
25_138	YASGRTTGIVL	1136.62	196000	159000	59700	76100	73800	72400	118000	91300	117000	119000	123000	108000	77000	61200	82000	P68137|ACTS_PIG
25_139	TTMEKAGAHLKGGAKRVIISAPSADAPMF	2954.55	191000	177000	203000	202000	124000	54500	86000	85700	60800	51800	54300	59000	52800	41600	55300	P00355|G3P_PIG
25_140	AKVAVLGASGGIGQPLSL	1636.95	162000	107000	48100	85300	175000	73900	165000	114000	290000	168000	195000	142000	150000	128000	214000	P00346|MDHM_PIG
25_141	FMNVKHWPWMK	1502.73	2120000	3810000	2380000	967000	797000	437000	309000	688000	454000	46300	730000	419000	283000	208000	578000	Q9TV62|MYH4_PIG:Q9TV61|MYH1_PIG:Q9TV63|MYH2_PIG
25_142	WGKVNVDEVGGEALG	1528.75	196000	193000	99900	139000	72700	118000	92300	131000	143000	177000	184000	198000	236000	166000	227000	P02067|HBB_PIG
25_143	FIIPNIVKYSPNCKL	1747.97	4840000	5740000	4030000	1420000	1300000	231000	517000	344000	382000	327000	290000	399000	202000	146000	386000	P00339|LDHA_PIG
25_144	MWITKQEYDEAGPSIVHRK	2287.14	31500	67100	55900	59300	27800	33100	27000	39500	28900	27200	33700	41900	38200	35000	31900	P68137|ACTS_PIG
25_145	IIQWNIRA	1012.58	84600	78900	11800	21900	79300	27800	113000	70400	113000	53000	94300	65000	50500	39700	75400	P79293|MYH7_PIG
25_146	LVCDNGSGLVKAG	1231.62	185000	235000	237000	43800	51900	35800	25100	46500	31700	46500	46800	33500	14200	26500	25300	P68137|ACTS_PIG
25_147	WITKQEYDEAGPSIVHRKC	2259.11	653000	630000	596000	523000	263000	397000	405000	241000	405000	501000	83800	152000	88400	197000	162000	P68137|ACTS_PIG
25_148	CDNGSGLVK	891.412	294000	304000	78100	120000	177000	162000	147000	153000	239000	196000	179000	201000	108000	176000	129000	P68137|ACTS_PIG
25_149	MSHLGRPDGIPMPDKYSLEPVAVELK	2878.47	103000	90300	77600	68800	40500	76900	81600	80000	91600	74200	76300	98800	81300	69500	82100	Q7SIB7|PGK1_PIG
25_150	VIQTGVDNPGHPFIM	1623.81	216000	287000	236000	56100	139000	29600	62000	11500	13000	117000	61400	84700	62300	65200	40400	Q5XLD3|KCRM_PIG
25_151	AGPSIVHRK	963.561	27500	43100	45700	28600	27000	49800	39800	39100	60600	72700	95800	96400	76200	66200	78100	P68137|ACTS_PIG
25_152	YEIDLDTSEHAHLEHITRKRSG	2606.28	31400	56900	48600	42800	43900	71600	46400	63800	40500	38600	47800	47600	49400	56700	54500	Q2HYU2|PFKAM_PIG
25_153	APARKFFVGGNWKMNGRKNNLGELINTL	3144.68	56200	67100	43700	35700	26800	46000	51300	47900	45400	51100	75500	65400	47600	51400	54500	Q29371|TPIS_PIG
25_154	AEVPQAQPVLVFK	1424.8	115000	94300	26500	37900	117000	53500	124000	91300	122000	114000	85800	58000	40100	40900	66700	P00503|AATC_PIG
25_155	APPPPAEVHEVH	1278.64	992000	1120000	373000	471000	783000	3650000	3510000	3300000	3270000	4280000	1100000	1030000	1180000	874000	1040000	Q75NG9|TNNT3_PIG
25_156	SPVFPRAGFGTKG	1319.7	37100	72500	34800	12800	10800	99000	157000	101000	116000	102000	56800	50000	34700	22500	41500	P02540|DESM_PIG
25_157	FRKMMERRES	1368.68	39900	33700	33900	37600	43900	111000	69200	97100	95100	111000	50000	64400	62400	52600	51400	Q9TV62|MYH4_PIG
25_158	YKKSSLKL	965.591	295000	238000	124000	187000	181000	126000	125000	137000	174000	152000	153000	132000	142000	126000	171000	P79293|MYH7_PIG
25_159	YNQNLSNRPSFNRTPIPWLSSGEPVDY	3150.52	314000	345000	214000	250000	138000	53300	43300	40900	55800	71600	203000	232000	202000	158000	200000	Q4PS85|MYOZ1_PIG
25_160	VVLGHSERRHVFGESDELIGQKVAHALAEG	3239.68	45800	55900	38100	36300	25900	86800	74200	73900	94500	96500	90800	111000	93100	88000	83700	Q29371|TPIS_PIG
25_161	MQKIFAREIL	1247.71	649000	1090000	683000	208000	192000	73800	206000	129000	204000	144000	228000	137000	121000	62400	119000	Q1KYT0|ENOB_PIG
25_162	VVLGHSERRHVFGESDELIGQKVAHALA	3053.62	55900	62800	68400	38400	32900	153000	146000	132000	120000	110000	98700	116000	134000	129000	102000	Q29371|TPIS_PIG
25_163	NPGHPFIM	911.432	70600	135000	105000	30100	36500	37200	16500	16100	40400	38600	50600	36400	33000	13700	15000	Q5XLD3|KCRM_PIG
25_164	DVIQTGVDNPGHPFIMTVGCVAG	2326.11	148000	155000	37200	33500	63300	99700	112000	85300	103000	78400	90000	121000	83300	57800	102000	Q5XLD3|KCRM_PIG
25_165	FKQRYKVLNASAIPEGQFIDSKKASEKLLG	3364.85	130000	122000	146000	75700	80500	38200	28100	39300	34100	36600	21400	23800	18900	17500	20000	Q9TV62|MYH4_PIG:Q9TV61|MYH1_PIG
25_166	PPAEVHEVH	1013.49	87800	87800	40400	49000	27900	195000	184000	121000	133000	190000	78700	77000	83400	64900	78400	Q75NG9|TNNT3_PIG
25_167	YVTALRNL	948.539	84500	103000	93200	23400	29700	33100	74600	52600	77600	74700	86500	71100	68500	39800	63100	P09571|TRFE_PIG
25_168	QEYDEAGPSIVHRK	1627.8	82400	104000	108000	60400	65900	29000	22600	23100	23100	29000	21300	31700	29800	24600	26500	P68137|ACTS_PIG
25_169	IQYNIRAFMNVKHWPWMKL	2474.29	881000	763000	616000	692000	265000	500000	197000	155000	449000	713000	160000	170000	74900	128000	135000	Q9TV62|MYH4_PIG:Q9TV61|MYH1_PIG:Q9TV63|MYH2_PIG
25_170	FNSDTHSSTFDAGAGIALNDHFVK	2550.18	19300	20100	21800	21300	12700	39300	28800	34600	30200	25200	45900	37700	45800	33500	28900	P00355|G3P_PIG
25_171	AGFAGDDAPRAVFPSIVGRPRHQG	2477.27	78400	75700	96200	100000	55500	25800	25700	25400	30700	28400	19400	33100	15800	23900	24600	P68137|ACTS_PIG
25_172	SPVFPRAGFGTKGSSSSVTS	1954.97	14700	14500	3420	6310	12300	48700	56800	56200	33800	58800	21400	20900	19700	16900	26400	P02540|DESM_PIG
25_173	TVQQIEHLNKTYNTDVPLVL	2324.24	38300	25100	9660	10500	11100	30000	52700	26800	41900	48900	80400	76000	53800	48100	49200	P79303|UGPA_PIG
25_174	SHYEEGPGKNLPFSVENKWR	2373.15	44400	39800	43600	59300	23400	39000	43200	46400	51900	32600	51100	46800	53500	41100	27100	Q1W0Y2|COX7C_PIG
25_175	FRNDMAAKYKE	1371.66	131000	157000	141000	99000	93700	61100	59500	55200	48600	68100	64200	54100	50700	55800	51400	P02189|MYG_PIG
25_176	YFGSGFAAPFFIVRHQLLKK	2325.28	54700	40900	11500	15100	44200	30300	41000	33000	30100	39100	45700	37600	25800	27000	53500	Q1W0Y2|COX7C_PIG
25_177	IIQWNIR	941.545	491000	716000	488000	167000	88700	68900	207000	100000	198000	111000	210000	265000	142000	91800	92000	P79293|MYH7_PIG
25_178	ISWYDNEFGYSNR	1649.71	76600	72800	20900	31100	36700	173000	96300	142000	156000	111000	222000	236000	215000	151000	132000	P00355|G3P_PIG
25_179	VIQTGVDNPGHPFI	1492.77	336000	275000	67400	110000	265000	63300	245000	107000	190000	127000	124000	99800	88700	57700	68900	Q5XLD3|KCRM_PIG
25_180	YQKSALKTL	1050.61	259000	222000	190000	62000	65900	10900	5560	5920	11000	20400	35100	46300	42500	36100	81600	Q9TV63|MYH2_PIG
25_181	FNSGKVDIVA	1048.56	78600	97700	24000	41500	70600	13800	24700	16400	27500	22700	8750	12400	8350	7860	9770	P00355|G3P_PIG
25_182	FDKPVSPLL	1014.58	135000	79300	23200	35200	103000	68700	317000	132000	255000	112000	231000	291000	160000	101000	123000	Q5XLD3|KCRM_PIG:Q29594|KCRB_PIG:Q29577|KCRU_PIG
25_183	YWTYHGSFTTPPCE	1687.7	65300	86000	15900	37600	28800	42200	24500	41900	25300	40300	44100	80700	36600	32800	94500	Q5S1S4|CAH3_PIG
25_184	ARQKLDPKIAVAAQN	1621.93	20000	22000	18000	18000	13700	8810	9370	11200	9480	9970	25400	17700	23000	15700	27400	Q29371|TPIS_PIG
25_185	LVVDGVKLM	972.568	159000	221000	120000	41600	36000	7500	27700	18300	48000	36500	38000	32000	20200	11800	23100	Q5XLD3|KCRM_PIG
25_186	SQVCTHLDT	1002.44	49100	39500	38400	23700	23800	38700	58300	52100	141000	105000	22000	14700	20500	21400	21800	P00571|KAD1_PIG
25_187	FQYDSTHGKFHGTVKAENGKLVINGKA	2945.51	46700	70500	42600	54800	43200	81200	51800	58800	56200	86000	63300	48200	61600	46700	45800	P00355|G3P_PIG
25_188	AFMNVKHWPWMK	1573.77	296000	297000	71900	101000	244000	166000	315000	76100	296000	215000	56200	166000	124000	80000	146000	Q9TV62|MYH4_PIG:Q9TV61|MYH1_PIG:Q9TV63|MYH2_PIG
25_189	AIIQVLQSKHPGDFGADAQGAMSKALE	2781.41	179000	157000	134000	172000	80100	26700	32000	47200	45400	42700	59200	41300	32800	37900	48800	P02189|MYG_PIG
25_190	LVVSNPVDI	954.539	692000	976000	620000	237000	151000	180000	610000	317000	607000	352000	563000	412000	329000	232000	272000	P00339|LDHA_PIG
25_191	GGQESSGLNLGKKISVPRDVM	2171.14	35600	34600	33200	35900	21700	107000	76300	91800	99000	133000	20700	40700	33500	26800	22400	Q4PS85|MYOZ1_PIG
25_192	QERDPANIKWG	1312.65	136000	80300	95300	51300	62800	49000	65000	62200	63800	55800	45400	49100	63400	47900	45600	P00355|G3P_PIG
25_193	AAPFFIVRHQLLKK	1667	117000	144000	49700	57300	53600	38500	54900	28100	56500	56300	103000	72000	92300	77000	84300	Q1W0Y2|COX7C_PIG
25_194	AAHHPDDFNPSVHASLDK	1956.91	47200	32600	47900	34200	34300	40900	47100	46400	42400	45300	64500	62500	55500	55200	65100	P01965|HBA_PIG
25_195	MSHLGRPDGIPMPDKYSLEPVA	2409.18	112000	115000	62100	70800	91900	152000	183000	102000	199000	162000	136000	125000	139000	109000	138000	Q7SIB7|PGK1_PIG
25_196	ELRDGDKSRYLGKGVLK	1933.07	166000	154000	185000	109000	113000	13900	16700	15400	16200	22200	10900	13900	12000	11300	13300	Q1KYT0|ENOB_PIG
25_197	NVINGGSHAGNKLAMQ	1609.8	132000	138000	104000	45200	76100	23200	29200	19100	22400	29100	36500	48200	34500	46400	39200	Q1KYT0|ENOB_PIG
25_198	VIQTGVDNPGHPFIMTVGCVAG	2211.08	206000	198000	38200	58000	91800	35200	31200	39100	28400	20400	26500	11900	8210	3560	27300	Q5XLD3|KCRM_PIG
25_199	DIAVDGEPLGR	1140.58	19500	24900	10500	8960	17300	25900	29600	18300	25000	33300	30400	40900	31100	22200	16000	P62936|PPIA_PIG
25_200	VIQTGVDNPGHPFIMT	1724.86	191000	178000	124000	41900	85600	21600	22300	8020	13900	56100	35700	49400	42600	32700	23100	Q5XLD3|KCRM_PIG
25_201	LEGKVLPGVDA	1096.61	282000	307000	263000	87800	83100	105000	192000	140000	142000	155000	187000	229000	185000	116000	137000	Q7SIB7|PGK1_PIG
25_202	SLVDAMNGKEG	1119.52	10800	10800	3270	3760	8920	14000	25900	17300	20600	22600	36400	27500	24500	21400	23100	P00346|MDHM_PIG
25_203	YQKSALK	836.476	25500	25500	11900	11300	29900	27200	17000	15800	36100	35900	38200	42300	47300	52000	40300	Q9TV63|MYH2_PIG
25_204	LSLLTNRGSK	1087.63	10800	6440	2670	4210	6470	15000	10200	13500	18900	14400	2720	3660	2500	3370	2780	Q4PS85|MYOZ1_PIG
25_205	LVVDGVKLMVEMEKKLEKGQSIDDMIPAQK	3370.79	275000	102000	114000	186000	218000	174000	176000	157000	164000	151000	165000	242000	186000	230000	149000	Q5XLD3|KCRM_PIG
25_206	DEAGPSIVHRK	1207.63	109000	118000	108000	139000	65400	56200	43800	43900	38700	59800	81200	93400	74700	72600	77300	P68137|ACTS_PIG
25_207	FDIAVDGEPLGR	1287.65	42500	44500	12900	14700	28600	41500	58300	58300	63200	72800	57600	41700	59300	37200	37700	P62936|PPIA_PIG
25_208	DNGSGLVK	788.403	47000	32700	14600	15000	27700	27200	40500	17500	26600	38500	55300	49800	40100	38600	50200	P68137|ACTS_PIG
25_209	VAEPKESFVK	1132.61	216000	211000	62800	124000	144000	28400	35800	31600	39300	38100	44800	27200	35200	29900	47600	Q9TV62|MYH4_PIG:Q9TV61|MYH1_PIG:Q9TV63|MYH2_PIG
25_210	QSKHPGDFGADAQGAMSKALEL	2257.08	107000	104000	97100	123000	99200	19800	16100	23700	19800	29300	34100	36200	44000	40100	48900	P02189|MYG_PIG
25_211	VLQSKHPGDFGADAQGAMSK	2042.98	48000	43000	47600	23200	43400	18500	20300	16200	19800	27200	20100	25900	19400	20300	24400	P02189|MYG_PIG
25_212	NAAKLPADTEVVCAPPT	1695.85	28100	30400	22500	22600	14200	30700	32500	33200	36200	28700	46800	67600	60500	67900	71900	Q29371|TPIS_PIG
25_213	VHLSAEEKEAVLG	1380.72	82900	58000	56300	71100	74400	40500	28100	32700	28800	33300	47700	45200	52400	53500	55100	P02067|HBB_PIG
25_214	FDKPVSPLLL	1127.66	401000	515000	392000	124000	134000	79000	245000	145000	247000	198000	253000	188000	149000	114000	171000	Q5XLD3|KCRM_PIG:Q29594|KCRB_PIG
25_215	NVKHWPWMKL	1337.71	387000	613000	458000	135000	177000	64000	30900	25800	61700	42100	82300	69200	54900	48900	103000	Q9TV62|MYH4_PIG:Q9TV61|MYH1_PIG:Q9TV63|MYH2_PIG
25_216	LSLLTNRGSKMFK	1493.84	108000	79800	26200	38600	93300	22900	31800	23500	22400	21700	8040	6600	4930	4070	7620	Q4PS85|MYOZ1_PIG
25_217	PPPAEVHEVH	1110.55	95100	135000	43700	53000	86600	488000	461000	333000	482000	562000	198000	194000	150000	147000	185000	Q75NG9|TNNT3_PIG
25_218	VQLVVDGVKL	1068.65	36400	30200	7240	7870	33300	9280	22200	11700	23600	25200	28900	24200	13500	10100	12500	Q5XLD3|KCRM_PIG
25_219	APPSVFAEVPQAQPVLVFK	2023.11	775000	887000	570000	145000	158000	77000	141000	78400	99500	110000	87600	76600	70700	23300	43500	P00503|AATC_PIG
25_220	KQEYDEAGPSIVHRK	1755.89	65300	14900	33500	79300	44000	25800	24200	26000	29900	37900	34500	35500	36600	35800	45400	P68137|ACTS_PIG
25_221	PVGASSFR	819.424	1600000	1910000	752000	687000	711000	66600	122000	78400	103000	77600	58500	44400	44900	27600	52900	Q1KYT0|ENOB_PIG
25_222	VHLSAEEKEAVLGLWGKVNVDEVGGEALGRL	3273.74	83600	75800	40500	49700	57100	66000	63300	94100	57200	54100	98500	111000	126000	89200	127000	P02067|HBB_PIG
25_223	IGIPLDGETE	1042.52	382000	343000	141000	145000	284000	44900	64100	53300	90800	97300	368000	387000	284000	193000	315000	Q4PS85|MYOZ1_PIG
25_224	MILPVGASSFREAMR	1663.85	219000	164000	47700	46300	199000	27200	75900	41500	60500	43100	29000	40900	18000	13900	19000	Q1KYT0|ENOB_PIG
25_225	LVTLAAHHPDDFNPSVHASLDKF	2530.26	74400	65200	56800	40400	38100	36300	25400	36000	39900	40600	49300	48800	50900	55600	59700	P01965|HBA_PIG
25_226	VAVLGASGGIGQPLSLLLKNSPLVSRLTL	2872.71	994000	1730000	1360000	301000	178000	60800	232000	79600	195000	139000	429000	334000	185000	92200	164000	P00346|MDHM_PIG
25_227	DVSNADRLGSSEVEQ	1604.73	11100	16700	16900	18100	11300	27600	20400	28900	30100	38100	44000	47200	43500	51100	60200	Q5XLD3|KCRM_PIG
25_228	FKAGLLG	704.422	184000	283000	114000	61000	103000	23800	99900	47100	107000	42100	130000	144000	91500	78600	91600	Q9TV62|MYH4_PIG:Q9TV61|MYH1_PIG:Q9TV63|MYH2_PIG:P79293|MYH7_PIG
25_229	MNVKHWPWMKL	1468.75	96200	121000	25700	44200	67100	27600	43900	15700	60200	21600	49900	32400	21900	22300	51700	Q9TV62|MYH4_PIG:Q9TV61|MYH1_PIG:Q9TV63|MYH2_PIG
25_230	LSLHEYM	891.416	33900	28400	5130	10500	33200	15500	57300	42000	60300	31600	33300	21700	28000	10400	19000	O97580|SUCB1_PIG
25_231	ISWYDNEFGYSNRVV	1847.85	226000	164000	106000	37800	54900	46500	74600	62100	59100	66100	85300	96200	55100	40300	53300	P00355|G3P_PIG
25_232	NGSGLVKAG	801.434	42300	39500	25900	11600	8760	5730	9110	9130	14300	11000	15600	19000	14100	10200	18900	P68137|ACTS_PIG
25_233	DMLRDAM	850.368	38300	18900	11500	14300	23300	10200	13600	12700	9510	10300	6370	14900	7270	13600	12800	P00571|KAD1_PIG
25_234	APPSVFAEVPQAQPVLVFKL	2136.2	483000	654000	355000	99300	81700	30800	59800	37800	66700	54700	77300	45000	17700	13000	34100	P00503|AATC_PIG
25_235	APARKFFVGGNWK	1476.8	545000	541000	136000	230000	379000	79800	87600	87200	74500	84200	48200	37200	47900	37700	58900	Q29371|TPIS_PIG
25_236	LLKNSPLVSRLTL	1452.9	21600	8510	5530	9690	29200	11100	8000	6590	13800	17600	59000	51200	34900	33300	40600	P00346|MDHM_PIG
25_237	MQKIFARE	1021.54	20800	24000	4190	7250	24300	15100	23300	22400	22400	23700	12300	13800	7360	6180	10000	Q1KYT0|ENOB_PIG
25_238	VCDNGSGLVKAG	1118.54	15100	33200	19600	15200	31600	7420	23300	3730	13200	36100	34200	17500	28100	18800	21200	P68137|ACTS_PIG
25_239	FQQMWITKQEYDEAGPSIVHRK	2690.33	29300	41500	32100	27200	30800	103000	90000	83200	72700	57000	71100	80500	73900	77200	68800	P68137|ACTS_PIG
25_240	DVIQTGVDNPGHPFIM	1738.83	156000	161000	128000	38500	41100	64600	127000	82200	110000	89600	85800	95200	58500	45300	42800	Q5XLD3|KCRM_PIG
25_241	LKTAIQAAGYPDKVVIG	1742.99	59100	68200	51800	9730	7860	17300	30600	30300	27300	23400	36900	36100	32200	16300	16000	Q1KYT0|ENOB_PIG
25_242	APARKFFVG	991.56	776000	841000	582000	183000	186000	20300	16200	16800	9810	16200	5110	8020	5340	6240	5120	Q29371|TPIS_PIG
25_243	VDGEPLGR	841.429	62400	75600	66600	18400	27100	25900	26800	22200	32100	22900	25000	23300	27900	21900	26300	P62936|PPIA_PIG
25_244	DVIQTGVDNPGHPF	1494.71	65100	74500	57300	12700	13500	30900	44200	21000	31600	36200	45800	19600	41100	27500	33300	Q5XLD3|KCRM_PIG
25_245	YQKSALKTLA	1121.64	9500	12200	2420	2570	11600	3950	3140	0	2840	0	16900	6870	10800	19400	18400	Q9TV63|MYH2_PIG
25_246	AAFNSGKVDIVAINDPFIDL	2118.1	416000	356000	246000	167000	169000	24200	46500	17900	34500	64600	29300	38900	28200	84500	98200	P00355|G3P_PIG
25_247	IELDGTENKSKFGANAILG	1976.02	89400	94200	45900	48800	74100	18300	24500	13800	21800	24800	13400	17500	12000	10200	10200	Q1KYT0|ENOB_PIG
25_248	NGSGLVK	673.376	385000	328000	100000	144000	181000	261000	501000	368000	615000	454000	362000	397000	382000	208000	449000	P68137|ACTS_PIG
25_249	YVVFKDL	882.485	65400	52100	13800	19100	60200	42000	97600	55600	91000	80800	134000	86300	53600	35600	78300	Q5XLD3|KCRM_PIG
25_250	YQKSSVKT	939.503	83800	371000	145000	415000	373000	280000	246000	383000	544000	151000	218000	319000	230000	378000	145000	Q9TV62|MYH4_PIG:Q9TV61|MYH1_PIG
25_251	VCTHLDT	787.354	549000	491000	179000	216000	218000	172000	127000	111000	200000	94100	58500	78200	62900	83000	81700	P00571|KAD1_PIG
25_252	FRVPTPNVSVVD	1328.71	466000	342000	113000	125000	346000	30200	74800	39300	66600	52600	50600	49500	38100	24500	16500	P00355|G3P_PIG
25_253	LAGNPDLVLPVPAFNVINGGSHAGNKLA	2754.48	287000	467000	317000	75900	64200	56300	194000	81100	177000	126000	104000	109000	77400	48800	93700	Q1KYT0|ENOB_PIG
25_254	SVADLAESIMKNL	1389.72	268000	265000	167000	60800	52100	62200	12600	34700	69900	61400	95600	78600	59600	36000	47800	P00339|LDHA_PIG
25_255	VVDGVKLMVEMEKKLEKGQSIDDMIPAQK	3257.71	221000	83700	99900	172000	166000	154000	124000	136000	134000	130000	141000	190000	173000	106000	143000	Q5XLD3|KCRM_PIG
25_256	NVKHWPWMK	1224.62	272000	184000	59300	78400	179000	69000	153000	54900	117000	125000	74200	105000	86000	73900	117000	Q9TV62|MYH4_PIG:Q9TV61|MYH1_PIG:Q9TV63|MYH2_PIG
25_257	APPPPAEVH	913.466	155000	122000	34400	46900	120000	141000	159000	144000	163000	178000	36000	34400	24500	20300	28500	Q75NG9|TNNT3_PIG
25_258	SQVCTHL	786.369	139000	98400	38400	49900	89500	65000	40100	64100	49600	41800	21700	44500	38300	34200	22000	P00571|KAD1_PIG
25_259	PAAGSVIL	726.428	77300	135000	98100	38100	49300	51100	156000	55400	249000	208000	228000	274000	239000	145000	124000	Q7SIB7|PGK1_PIG
25_260	SVADLAESIMK	1162.59	27100	21000	5570	9200	15600	29900	57400	34300	49900	35200	65700	58400	35200	30100	37000	P00339|LDHA_PIG
25_261	NVINGGSHAGNK	1166.58	17900	14700	12000	16300	13000	20500	15400	16900	18200	21300	16600	17800	16600	17900	11500	Q1KYT0|ENOB_PIG
25_262	LKTAIQAAGYPDKVVIGM	1874.03	15300	18700	2680	4550	14700	9120	8680	22600	23300	17500	27700	16600	11800	12400	23400	Q1KYT0|ENOB_PIG
25_263	VKVGVNG	671.397	419000	281000	104000	127000	353000	81300	51500	83000	108000	95300	50700	43900	37900	27800	45600	P00355|G3P_PIG
25_264	SHYEEGPGKNLPFSVENKWRL	2486.23	19500	25100	18700	13800	17300	18900	10400	16600	12700	12900	14400	14700	14800	16800	14400	Q1W0Y2|COX7C_PIG
25_265	MNVKHWPWMK	1355.66	208000	165000	40400	67600	121000	37600	98300	19200	57800	48200	46200	72800	35200	25400	66300	Q9TV62|MYH4_PIG:Q9TV61|MYH1_PIG:Q9TV63|MYH2_PIG
25_266	PVGASSFRE	948.466	62400	42500	15900	17700	38000	4120	6920	4540	6530	8200	4970	5880	3060	2490	3720	Q1KYT0|ENOB_PIG
25_267	VFFKAGLLG	950.559	66700	49600	8390	16600	65000	4120	11300	9790	18900	7670	18000	17900	9240	7170	5810	Q9TV62|MYH4_PIG:Q9TV61|MYH1_PIG:Q9TV63|MYH2_PIG:P79293|MYH7_PIG
25_268	CIQYNIRA	979.491	98800	113000	64600	25700	18000	12900	31100	0	14200	0	22300	22700	988	1320	8590	Q9TV62|MYH4_PIG:Q9TV61|MYH1_PIG:Q9TV63|MYH2_PIG
25_269	GNTHNKYKLNFK	1462.77	141000	146000	51400	74000	82100	22600	19200	21600	13400	39900	19300	20700	15600	15900	13000	Q5XLD3|KCRM_PIG
25_270	MIELDGTENKSK	1363.67	26900	26200	26800	21400	16200	9350	8360	9300	8790	11200	8560	9350	5900	8160	7700	Q1KYT0|ENOB_PIG
25_271	FLGFPTTKTYFPHFN	1815.9	315000	222000	46600	91600	294000	53800	81200	55600	120000	65500	89900	118000	55100	51600	57900	P01965|HBA_PIG
25_272	YSNRVVDL	964.498	13300	15400	3310	3990	11200	11700	12100	15900	17000	17700	16700	18600	16700	13100	14900	P00355|G3P_PIG
25_273	LGHSERRHVFG	1293.67	84600	81100	50200	62600	25300	4190	6110	6140	4480	4810	6750	11000	8820	9470	7300	Q29371|TPIS_PIG
25_274	LVLPVPAFNVINGGSHAGNKLA	2187.22	101000	179000	168000	29600	47000	20900	94500	50200	67600	46100	77100	49500	32700	28500	36300	Q1KYT0|ENOB_PIG
25_275	AKVAVLGASGGIGQPLSLLLKNSPLVSR	2744.63	1030000	996000	718000	153000	148000	74700	123000	89500	160000	132000	196000	146000	88900	51100	111000	P00346|MDHM_PIG
25_276	VNPTVFF	822.428	537000	605000	219000	157000	210000	137000	425000	189000	415000	301000	252000	199000	39600	114000	173000	P62936|PPIA_PIG
25_277	YSKNLVTE	952.487	11000	8720	4510	5120	13800	5050	4050	4930	13000	14700	9760	16700	8850	9220	9950	P08059|G6PI_PIG
25_278	VVSNPVD	728.37	221000	193000	104000	82200	89600	57900	145000	49800	83600	124000	143000	125000	90300	74300	89900	P00339|LDHA_PIG
25_279	NAAKLPADTEVVCAPPTA	1766.89	10800	6320	6050	8740	6170	34700	37100	24000	36200	29600	19100	16300	20300	20800	16700	Q29371|TPIS_PIG
25_280	WEIQPSTFRC	1265.59	82700	160000	80500	19300	4130	12000	6430	12000	21400	6650	7230	48200	38900	4430	24000	Q9XSD9|PGS2_PIG
25_281	DVIQTGVDNPGHPFIMT	1839.88	111000	144000	81400	27000	34600	24500	56500	38800	53100	37700	68600	76000	63800	35000	36400	Q5XLD3|KCRM_PIG
25_282	MTHLHEPA	934.433	9790	7090	2960	4320	7800	4620	8070	2780	3420	7780	4180	3310	2720	4530	3670	Q9TV62|MYH4_PIG:Q9TV61|MYH1_PIG
25_283	PPPPAEVHEVH	1207.6	169000	191000	98900	113000	70200	405000	472000	418000	504000	732000	157000	154000	123000	117000	162000	Q75NG9|TNNT3_PIG
25_284	QTGVDNPGHPFIM	1411.66	100000	76600	59300	29200	21200	54200	21400	34500	55600	40200	38700	24200	22300	25000	17300	Q5XLD3|KCRM_PIG
25_285	IAVDGEPLGR	1025.55	50500	57400	49600	11100	17600	12300	22400	10400	17100	16000	13900	10700	8540	9570	9510	P62936|PPIA_PIG
25_286	LVVYPWT	876.475	539000	833000	558000	197000	184000	144000	482000	193000	528000	290000	502000	633000	383000	288000	156000	P02067|HBB_PIG:P04246|HBT_PIG
25_287	YQKSALKT	937.523	155000	196000	92200	125000	195000	93000	109000	89300	114000	51900	272000	243000	260000	220000	141000	Q9TV63|MYH2_PIG
25_288	GAGIALNDHFVK	1240.66	52600	52000	13800	14300	12300	24100	32700	15100	26500	20100	12400	2870	14500	11100	14300	P00355|G3P_PIG
25_289	FNVINGGSHAGNKLA	1497.77	9450	13500	3450	4380	9860	10400	20300	22700	18600	16200	28900	21300	19900	13600	26100	Q1KYT0|ENOB_PIG
25_290	YPWTQRF	996.482	226000	366000	235000	89000	83000	55300	128000	68000	162000	127000	209000	135000	121000	76900	132000	P02067|HBB_PIG:P04246|HBT_PIG
25_291	NIRAFMNVKHWPWMKL	2070.08	273000	313000	210000	209000	108000	145000	53800	53100	125000	18600	54300	32200	32400	36100	34600	Q9TV62|MYH4_PIG:Q9TV61|MYH1_PIG:Q9TV63|MYH2_PIG
25_292	TGVDNPGHPFIMT	1384.64	301000	391000	223000	73500	57100	34700	52600	30700	74500	55900	49700	42700	19900	15000	28800	Q5XLD3|KCRM_PIG
25_293	GISDVVKVTLTPEEEAHLKKSADTLWGIQK	3291.77	37100	24700	14700	1360	7010	63700	64500	55700	64800	66500	30700	45000	40100	15500	30700	P00339|LDHA_PIG
25_294	LVVSNPVDIL	1067.62	417000	667000	360000	90400	117000	39200	143000	73500	206000	147000	195000	145000	98500	62300	109000	P00339|LDHA_PIG
25_295	DLFPASTSLSPFYFRPPSF	2175.07	38900	52100	35400	0	1800	0	0	0	0	0	32100	36600	31200	8420	43500	Q7M2W6|CRYAB_PIG
25_296	NITGWLDKNKDPLN	1626.84	27500	16900	7080	9290	7690	25200	36200	40500	33600	21700	17300	11800	18300	12100	18200	Q9TV62|MYH4_PIG:Q9TV61|MYH1_PIG:Q9TV63|MYH2_PIG
25_297	GVDNPGHPFIM	1182.55	76800	82500	20300	30100	94900	115000	256000	174000	275000	198000	282000	218000	183000	98000	168000	Q5XLD3|KCRM_PIG
25_298	VAVLGASGGIGQPLSLLLKNSPLVSR	2545.5	265000	534000	337000	76700	54500	3980	27000	0	2440	50900	106000	47300	36000	15300	37000	P00346|MDHM_PIG
25_299	IQTGVDNPGHPFIM	1524.74	121000	82800	77900	20500	26300	23800	58700	48700	55700	48800	81100	71500	48400	36800	58800	Q5XLD3|KCRM_PIG
25_300	LAENGRLSSTPGVISA	1570.83	49400	69400	50400	12600	27500	12400	23200	13300	20800	15700	17900	14000	11500	15600	11600	Q2EN81|ATPO_PIG
25_301	TTALVCDNGSGLVK	1376.7	73500	75000	49200	25400	12200	11500	8220	11100	15700	15500	14800	18000	5100	4810	9360	P68137|ACTS_PIG
25_302	TVGCVAG	605.284	4030000	4060000	1980000	1640000	1480000	1900000	1760000	2580000	3510000	3040000	3270000	2560000	1760000	1470000	3460000	Q5XLD3|KCRM_PIG:Q29594|KCRB_PIG
25_303	LSVPCILGQNGISDVVK	1740.94	689000	856000	462000	135000	146000	13000	9710	17400	18300	21000	14400	57900	17700	6820	9570	P00339|LDHA_PIG
25_304	ISWYDNEFG	1129.47	154000	162000	100000	27300	25200	41500	95100	66300	76500	52600	63400	63000	54900	24000	52000	P00355|G3P_PIG
25_305	LFDQLHEGAKALDVGSGSGILT	2227.15	79900	49100	43800	10800	19400	17400	16700	15300	19700	27700	29800	19500	25000	18000	26000	P80895|PIMT_PIG
25_306	VDIVAINDPFIDL	1442.77	64300	47100	35100	8430	6120	6690	23700	4770	24200	14700	24900	37600	28900	15700	9480	P00355|G3P_PIG
25_307	MVHMASKE	931.426	6830000	6090000	2240000	3030000	2730000	1850000	2040000	1680000	1540000	1950000	1790000	1520000	849000	1190000	1310000	P00355|G3P_PIG
25_308	MVHMASK	802.383	170000	198000	103000	146000	65000	42800	44500	44700	66600	45700	124000	117000	104000	104000	86000	P00355|G3P_PIG
25_309	VHMASKE	800.385	325000	92000	154000	149000	114000	105000	123000	88100	104000	126000	126000	113000	134000	101000	158000	P00355|G3P_PIG
25_310	AAFQKVVAGVANALAHKYH	1994.09	132000	23700	14000	17100	6770	32000	17200	15700	12800	24600	97300	89800	105000	64400	65900	P02067|HBB_PIG
25_311	NAAKLPADTEVVCAPPTAYIDF	2305.13	41200	25000	20400	11600	7680	38000	13600	10000	7020	12800	10400	11200	12800	13800	11100	Q29371|TPIS_PIG
25_312	FSNPVQY	853.397	17800	12800	3870	9520	18600	19400	11300	13100	37900	50200	67900	80200	57200	39800	34300	Q9XSD9|PGS2_PIG
25_313	VKVGVNGFGR	1031.59	89400	21000	5970	0	24200	14200	0	0	2460	6770	0	10200	6660	21400	2830	P00355|G3P_PIG
25_314	PAFNVINGGSHAGNKLA	1665.86	164000	186000	184000	156000	178000	198000	170000	183000	188000	157000	248000	299000	227000	250000	311000	Q1KYT0|ENOB_PIG
25_315	NGGSHAGNKLA	1024.51	12300	7800	4670	4270	9260	7470	9450	6470	7180	7780	13300	15600	16000	12500	12100	Q1KYT0|ENOB_PIG
25_316	CVAGDEE	721.259	97700	104000	81900	89900	52800	109000	120000	83300	118000	46000	110000	175000	38700	22800	125000	Q5XLD3|KCRM_PIG:Q29594|KCRB_PIG
25_317	DMIPAQK	801.405	19200	17600	4070	7170	14400	8570	15200	14700	14700	9840	12400	10100	7820	9010	11700	Q5XLD3|KCRM_PIG
25_318	TVGCVAGDE	849.354	10600	9800	4060	4030	8910	9930	7000	6680	8860	6770	7170	8710	7750	8310	9490	Q5XLD3|KCRM_PIG:Q29594|KCRB_PIG
25_319	FNSGKVDIVAINDPFID	1862.94	196000	176000	97900	70200	101000	24500	38000	14500	42600	21400	10700	17600	12100	17300	4780	P00355|G3P_PIG
25_320	VGPEVEKACADPAAGSVILL	1938.01	14200	122000	101000	2170	3110	13400	25300	16800	19300	19300	16000	38600	17100	18300	37600	Q7SIB7|PGK1_PIG
25_321	VGCVAGDEE	877.349	28000	23500	14900	23900	17300	19000	15200	20000	21400	12600	18700	16500	18600	15300	21500	Q5XLD3|KCRM_PIG:Q29594|KCRB_PIG
25_322	DIAVDGEPLGRVSFEL	1715.87	31400	28600	38000	24700	20900	42700	22300	18500	50500	59100	45600	39800	29600	27200	42400	P62936|PPIA_PIG
25_323	VVSNPVDI	841.455	136000	118000	133000	46200	33600	46300	90200	74800	73500	67200	44800	21500	23000	24900	24400	P00339|LDHA_PIG
25_324	SLLGKDVL	843.506	48300	41100	10100	14500	54400	12100	30900	20600	24500	24800	19500	24000	15000	10700	15700	Q6RI85|PGK2_PIG
25_325	AAKYKELG	878.486	430000	375000	226000	269000	146000	53900	46000	49000	42500	52400	47500	49800	55100	42300	46700	P02189|MYG_PIG
25_326	KSLLGKDV	858.518	10800	6840	2120	5120	5660	16300	4380	5350	13500	10400	11700	22200	11800	14600	26200	Q6RI85|PGK2_PIG
25_327	ADPAAGSVIL	912.492	22100	17900	4500	7250	28600	9810	35200	13600	48200	21700	90300	63400	41200	25000	43300	Q7SIB7|PGK1_PIG
25_328	VGVNGFG	648.323	415000	702000	581000	234000	243000	22000	64900	22400	51800	41100	35400	33300	18900	8280	11500	P00355|G3P_PIG
25_329	AAVPSGASTG	816.398	279000	303000	240000	88600	75600	9920	20600	11400	13700	12900	6500	6930	5470	3350	6580	Q1KYT0|ENOB_PIG
25_330	VVDGVKLM	859.484	53100	47800	37600	19000	17500	4830	4590	10200	14100	6710	6790	2020	3220	2440	3150	Q5XLD3|KCRM_PIG
25_331	PVPAFNVINGGSHAGNKLA	1861.98	909000	798000	596000	678000	595000	360000	568000	540000	403000	549000	630000	673000	747000	626000	663000	Q1KYT0|ENOB_PIG
25_332	ATLNPES	730.35	8390	5230	6990	3230	7290	3840	5800	4300	3710	6210	8590	11300	10500	7780	12200	P08059|G6PI_PIG
25_333	ASLSTFQQM	1011.47	44800	89600	54500	20600	18400	6290	22800	14300	20600	12600	15000	27500	9410	10300	6000	P68137|ACTS_PIG
25_334	VHLSAEEK	911.471	18600	24600	13000	19700	7430	13900	21600	13400	22900	21600	35000	30200	30600	32900	21400	P02067|HBB_PIG
25_335	IVAINDPFID	1115.59	182000	103000	47500	45300	35700	17000	40500	24000	38600	23900	21600	32100	8360	6510	15200	P00355|G3P_PIG
25_336	LVCDNGSG	763.317	58900	60900	72200	16800	11900	10900	23000	1270	0	17300	0	53300	15000	11100	507	P68137|ACTS_PIG
25_337	ASLSTFQQ	880.429	43600	82100	63800	9060	7610	6680	30100	5520	21400	23100	21500	30000	15000	8290	3000	P68137|ACTS_PIG

## Sheet: 10℃
			peptide response area
No	Primary sequence	Mass	10_0_1	10_0_2	10_0_3	10_0_4	10_0_5	10_36_1	10_36_2	10_36_3	10_36_4	10_36_5	10_72_1	10_72_2	10_72_3	10_72_4	10_72_5	Parent protein
10_1	LVVYPWTQRF	1307.7	14400000	11200000	12800000	13600000	13600000	21500000	20500000	25100000	21700000	19700000	22300000	21000000	19300000	22000000	21100000	P02067|HBB_PIG:P04246|HBT_PIG:P02101|HBE_PIG
10_2	WITKQEYDEAGPSIVHRKCF	2406.18	16300000	16700000	16900000	15700000	16100000	13000000	13300000	14300000	13800000	13700000	10300000	8200000	9160000	9540000	10000000	P68137|ACTS_PIG
10_3	VLSAADKANVKAAWGKVGGQAGAHGAEALERM	3162.64	2280000	2340000	2660000	2580000	2480000	4000000	5770000	4840000	5030000	5810000	4810000	5080000	4890000	4700000	5240000	P01965|HBA_PIG
10_4	PFGNTHNKYKLNFK	1706.89	10600000	11000000	10600000	10200000	11900000	8230000	7510000	8280000	7360000	7270000	14300000	10800000	12900000	12700000	13800000	Q5XLD3|KCRM_PIG
10_5	ISWYDNEFGYSNRVVDL	2075.96	7640000	8450000	8220000	8600000	9460000	6090000	7240000	6820000	7660000	8560000	6310000	6230000	5860000	4700000	6860000	P00355|G3P_PIG
10_6	VKVGVNGFGRIGRLVT	1670.99	3820000	3370000	3750000	3480000	4290000	2270000	1980000	2330000	2120000	2340000	4610000	3340000	4300000	3920000	4460000	P00355|G3P_PIG
10_7	GLSDGEWQLVL	1215.61	2870000	2900000	3210000	3420000	4210000	3220000	4980000	4310000	4390000	5010000	8730000	7360000	7660000	7940000	8130000	P02189|MYG_PIG
10_8	ITKQEYDEAGPSIVHRK	1970.02	5160000	6360000	6060000	6160000	6080000	4430000	6120000	5440000	5650000	6410000	3180000	2660000	3010000	3560000	3410000	P68137|ACTS_PIG
10_9	ITKQEYDEAGPSIVHRKCF	2220.1	17500000	18500000	18800000	18000000	17500000	15900000	17400000	19400000	16500000	17300000	11900000	9930000	10800000	11900000	11600000	P68137|ACTS_PIG
10_10	MVEMEKKLEKGQSIDDMIPAQK	2547.27	3920000	4870000	5590000	5570000	5360000	3810000	3600000	3480000	3430000	3950000	2220000	2460000	2190000	2250000	2190000	Q5XLD3|KCRM_PIG
10_11	WITKQEYDEAGPSIVHRK	2156.1	13100000	14600000	14600000	14300000	14500000	9830000	9250000	11700000	10300000	10300000	6080000	4700000	5460000	4790000	6070000	P68137|ACTS_PIG
10_12	LVTLAAHHPDDFNPSVHASLDKFLANVST	3115.57	2430000	2360000	2470000	2270000	2540000	4110000	5790000	5210000	5400000	5810000	5560000	5580000	5060000	6020000	6240000	P01965|HBA_PIG
10_13	QQMWITKQEYDEAGPSIVHRKCF	2793.34	1480000	1470000	1760000	1530000	1690000	2630000	2720000	2460000	2850000	2260000	1730000	1790000	1410000	1650000	1540000	P68137|ACTS_PIG
10_14	AKVAVLGASGGIGQPLSLLLKNSPLVSRLTL	3071.84	1230000	1300000	1370000	1110000	1550000	1840000	2340000	1920000	1780000	2370000	2170000	1320000	1670000	1920000	2100000	P00346|MDHM_PIG
10_15	VKVGVNGFGRIGRLVTR	1827.1	1800000	1910000	1890000	1770000	2220000	1140000	1520000	1150000	1270000	1440000	2370000	1810000	2110000	2240000	2400000	P00355|G3P_PIG
10_16	VCDNGSGLVK	990.48	4410000	4770000	4340000	4260000	5480000	3260000	2710000	2260000	2790000	3230000	3170000	2780000	3040000	2440000	3520000	P68137|ACTS_PIG
10_17	SQVCTHLDT	1002.44	6400000	6440000	5990000	5970000	6910000	2910000	3150000	3050000	3700000	3850000	1680000	1350000	1610000	1210000	1650000	P00571|KAD1_PIG
10_18	YQKSSVKTLAFL	1383.78	3840000	3580000	3540000	2640000	3470000	5200000	6720000	5380000	4160000	6230000	3650000	2300000	2870000	3530000	3330000	Q9TV61|MYH1_PIG:Q9TV62|MYH4_PIG
10_19	YNQNLSNRPSFNRTPIPWLSSGEPVD	2987.45	4440000	4220000	4330000	3790000	4300000	1820000	1840000	1750000	1630000	2000000	1320000	1210000	1050000	1030000	1260000	Q4PS85|MYOZ1_PIG
10_20	YNQNLSNRPSFNRTPIPWLSSGEPVDYN	3264.56	1990000	1570000	1980000	1800000	1790000	1270000	1850000	1730000	1350000	1890000	990000	726000	894000	913000	940000	Q4PS85|MYOZ1_PIG
10_21	LVTLAAHHPDDFNPSVHASLDKFLANVSTVL	3327.73	779000	721000	744000	761000	708000	1840000	2780000	2850000	2420000	3310000	4810000	4270000	4140000	4430000	4510000	P01965|HBA_PIG
10_22	APPSVFAEVPQAQPVLVFKL	2136.2	1380000	1240000	1440000	1420000	1540000	1710000	1500000	1910000	1650000	1610000	798000	785000	913000	1060000	837000	P00503|AATC_PIG
10_23	YNQNLSNRPSFNRTPIPWLSSGEPVDY	3150.52	1850000	1650000	1760000	1700000	1820000	1060000	1120000	1390000	1250000	1080000	852000	633000	743000	883000	835000	Q4PS85|MYOZ1_PIG
10_24	GLSDGEWQL	1003.46	6900000	6360000	6590000	6310000	7220000	3440000	3690000	3410000	3470000	3690000	4810000	3530000	3970000	4830000	4740000	P02189|MYG_PIG
10_25	FDQLHEGAKALDVGSGSGILT	2114.06	2180000	2170000	2160000	1880000	2240000	2000000	2230000	2160000	2020000	2420000	2060000	1460000	1700000	1950000	1960000	P80895|PIMT_PIG
10_26	LVVDGVKLMVEMEKKLEKGQSIDDMIPAQK	3370.79	561000	651000	750000	743000	735000	621000	874000	695000	880000	826000	576000	579000	524000	588000	560000	Q5XLD3|KCRM_PIG
10_27	AAKYKELGFQG	1210.63	1410000	1360000	1370000	1310000	1510000	999000	1290000	1320000	1140000	1430000	1020000	811000	957000	1160000	1110000	P02189|MYG_PIG
10_28	SPVFPRAGFGTKGSSSSVTS	1954.97	403000	406000	402000	410000	539000	3110000	3470000	3190000	2950000	3930000	12200000	11500000	10400000	11700000	11200000	P02540|DESM_PIG
10_29	FGSGFAAPFFIVRHQLLKK	2162.22	771000	771000	750000	700000	703000	671000	669000	731000	762000	778000	495000	433000	523000	496000	661000	Q1W0Y2|COX7C_PIG
10_30	AAHHPDDFNPSVHASLDKFLANVST	2689.29	476000	482000	509000	460000	517000	907000	1020000	963000	1090000	1080000	865000	1100000	820000	1030000	999000	P01965|HBA_PIG
10_31	DVIQTGVDNPGHPFIM	1738.83	1740000	1530000	1660000	1490000	2210000	1300000	1270000	1320000	1100000	910000	752000	692000	741000	551000	755000	Q5XLD3|KCRM_PIG
10_32	VCDNGSGLVKAG	1118.54	3050000	3270000	3090000	2990000	3300000	2640000	2330000	2580000	2270000	2570000	1690000	1330000	1510000	1230000	1640000	P68137|ACTS_PIG
10_33	VKVGVNGFG	875.486	2160000	2090000	2140000	2020000	2400000	1170000	1130000	1190000	1090000	1140000	2090000	1790000	1810000	2110000	2200000	P00355|G3P_PIG
10_34	WITKQEYDEAGPSIVHRKC	2259.11	2670000	2780000	2760000	2570000	2610000	2450000	2100000	2660000	2100000	2510000	972000	711000	823000	730000	912000	P68137|ACTS_PIG
10_35	DNGSGLVK	788.403	902000	957000	847000	843000	984000	888000	988000	779000	735000	850000	1100000	959000	937000	1060000	1010000	P68137|ACTS_PIG
10_36	APPPPAEVHEVHEEVH	1772.85	67400	49800	63600	49600	70200	1180000	1160000	1200000	1370000	1430000	6280000	5920000	5950000	5840000	5920000	Q75NG9|TNNT3_PIG
10_37	ISWYDNEFGYSNRVVD	1962.87	1330000	1140000	1440000	1250000	1540000	623000	685000	614000	636000	783000	393000	227000	343000	420000	360000	P00355|G3P_PIG
10_38	FRNDMAAKYKELGFQG	1873.91	1950000	1930000	1930000	1820000	1910000	1170000	1200000	1450000	1510000	1230000	1490000	1070000	1430000	1360000	1530000	P02189|MYG_PIG
10_39	AIIQVLQSKHPGDFGADAQGAMSKALEL	2894.5	2580000	2450000	2440000	2540000	2810000	1910000	1740000	1740000	1910000	1910000	1690000	1680000	1510000	1170000	1650000	P02189|MYG_PIG
10_40	ARKFFVG	823.47	310000	267000	273000	253000	286000	223000	191000	192000	207000	222000	424000	360000	397000	394000	456000	Q29371|TPIS_PIG
10_41	TKQEYDEAGPSIVHRKCF	2107.02	2050000	2190000	2200000	2160000	2170000	1830000	1950000	1740000	1850000	2070000	1070000	1180000	1230000	1030000	1160000	P68137|ACTS_PIG
10_42	TKQEYDEAGPSIVHRK	1856.94	410000	517000	505000	506000	509000	340000	545000	480000	499000	611000	284000	217000	243000	296000	281000	P68137|ACTS_PIG
10_43	PSIVHRKCF	1085.58	1370000	1450000	1500000	1390000	1490000	1210000	1290000	1140000	1280000	1450000	933000	758000	818000	925000	876000	P68137|ACTS_PIG
10_44	ITKQEYDEAGPSIVHRKC	2073.03	1410000	1640000	1580000	1590000	1510000	1510000	1400000	1760000	1740000	1880000	581000	474000	423000	483000	443000	P68137|ACTS_PIG
10_45	VHLSAEEKEAVLGLWGKVNVDEVGGEALGRL	3273.74	361000	272000	277000	370000	203000	603000	702000	626000	644000	636000	628000	730000	780000	749000	713000	P02067|HBB_PIG
10_46	NVWGKVEADVAGHGQEVL	1906.95	858000	862000	928000	797000	856000	607000	635000	660000	656000	667000	732000	758000	850000	605000	923000	P02189|MYG_PIG
10_47	DVIQTGVDNPGHPFIMT	1839.88	1600000	1450000	1590000	1390000	1720000	1100000	1070000	899000	863000	945000	698000	552000	577000	500000	723000	Q5XLD3|KCRM_PIG
10_48	VKVGVNGFGRIGRLV	1569.95	1390000	1460000	1410000	1230000	1690000	765000	803000	922000	753000	914000	1540000	1280000	1250000	1460000	1550000	P00355|G3P_PIG
10_49	GLSDGEWQLVLNVWGKVEADVAGHGQEVL	3104.56	263000	228000	530000	615000	578000	491000	919000	869000	617000	998000	738000	613000	758000	448000	788000	P02189|MYG_PIG
10_50	VVDGVKLMVEMEKKLEKGQSIDDMIPAQK	3257.71	374000	416000	460000	517000	477000	324000	372000	370000	386000	405000	311000	308000	322000	300000	317000	Q5XLD3|KCRM_PIG
10_51	YNQNLSNRPSFNRTPIPWLSSGEPVDYNVD	3478.65	793000	812000	864000	890000	912000	709000	715000	1190000	1260000	1080000	742000	599000	757000	781000	745000	Q4PS85|MYOZ1_PIG
10_52	EAFVKHIM	973.505	898000	827000	849000	827000	748000	933000	1020000	1110000	1120000	1140000	786000	766000	812000	595000	677000	F1RRT2|MYL4_PIG
10_53	YQKSSVKTL	1052.59	475000	528000	456000	403000	466000	552000	671000	539000	569000	663000	396000	336000	348000	278000	382000	Q9TV61|MYH1_PIG:Q9TV62|MYH4_PIG
10_54	RHLLKILF	1038.67	395000	564000	767000	646000	533000	409000	268000	335000	266000	427000	3950000	6440000	9070000	6580000	8410000	Q06AV1|NNMT_PIG
10_55	YQKSSVKTLA	1123.62	346000	440000	451000	372000	467000	391000	326000	378000	305000	365000	159000	137000	145000	135000	173000	Q9TV61|MYH1_PIG:Q9TV62|MYH4_PIG
10_56	NVINGGSHAGNKLA	1350.7	282000	354000	291000	283000	350000	199000	184000	197000	205000	193000	97300	74100	95000	80400	72500	Q1KYT0|ENOB_PIG
10_57	PSIVHRK	835.503	420000	435000	437000	431000	454000	277000	288000	355000	284000	321000	139000	135000	151000	116000	134000	P68137|ACTS_PIG
10_58	ISWYDNEFGYSNRVVDLMVHMASKE	2989.37	564000	426000	705000	640000	784000	638000	548000	898000	527000	811000	695000	437000	498000	577000	571000	P00355|G3P_PIG
10_59	TVGCVAGDEE	978.396	622000	649000	671000	624000	662000	406000	361000	431000	410000	435000	135000	131000	122000	113000	144000	Q5XLD3|KCRM_PIG
10_60	VGVNGFGRIGRLVT	1443.83	507000	442000	417000	453000	553000	251000	246000	271000	233000	311000	455000	379000	452000	457000	512000	P00355|G3P_PIG
10_61	QQMWITKQEYDEAGPSIVHRK	2543.26	263000	419000	420000	459000	403000	430000	447000	417000	486000	501000	262000	249000	261000	232000	235000	P68137|ACTS_PIG
10_62	YQKSSVKTLA	1123.62	203000	156000	135000	101000	140000	197000	299000	300000	190000	320000	185000	127000	132000	160000	187000	Q9TV61|MYH1_PIG:Q9TV62|MYH4_PIG
10_63	VVYPWTQRF	1194.62	456000	278000	307000	308000	334000	654000	604000	837000	736000	786000	547000	478000	481000	591000	558000	P02067|HBB_PIG:P04246|HBT_PIG:P02101|HBE_PIG
10_64	APARKFFVGGNWKMNGRKNNLGELINTL	3144.68	421000	385000	412000	378000	363000	467000	548000	483000	599000	484000	533000	357000	456000	526000	483000	Q29371|TPIS_PIG
10_65	RVAPEEHPTL	1147.6	231000	277000	244000	246000	267000	196000	197000	290000	232000	236000	289000	188000	272000	324000	333000	P68137|ACTS_PIG
10_66	LVVYPWTQ	1004.53	815000	566000	677000	678000	785000	541000	666000	619000	589000	741000	504000	406000	335000	526000	458000	P02067|HBB_PIG:P04246|HBT_PIG:P02101|HBE_PIG
10_67	DNGSGLVKAG	916.461	464000	493000	513000	480000	492000	420000	376000	362000	374000	439000	217000	173000	205000	235000	265000	P68137|ACTS_PIG
10_68	VTLAAHHPDDFNPSVHASLDKFLANVST	3002.49	312000	357000	326000	296000	302000	518000	419000	568000	515000	464000	482000	489000	371000	454000	447000	P01965|HBA_PIG
10_69	PFFIVRHQLLKK	1524.93	600000	503000	373000	372000	436000	397000	494000	601000	597000	579000	326000	272000	353000	354000	364000	Q1W0Y2|COX7C_PIG
10_70	FDIAVDGEPLGRVSFEL	1862.94	276000	351000	335000	337000	338000	409000	435000	539000	571000	499000	406000	284000	306000	418000	376000	P62936|PPIA_PIG
10_71	VEMEKKLEKGQSIDDMIPAQK	2416.23	451000	494000	560000	563000	546000	383000	380000	340000	389000	399000	270000	335000	250000	276000	237000	Q5XLD3|KCRM_PIG
10_72	YFGSGFAAPFFIVRHQLLKK	2325.28	225000	302000	246000	236000	262000	210000	196000	225000	269000	228000	167000	116000	132000	160000	188000	Q1W0Y2|COX7C_PIG
10_73	MRIEEALGDKAVFAGRKFRNPKAK	2731.51	474000	545000	552000	607000	527000	448000	446000	427000	475000	435000	285000	150000	192000	199000	180000	Q1KYT0|ENOB_PIG
10_74	KQEYDEAGPSIVHRKCF	2005.97	337000	366000	356000	305000	316000	314000	310000	280000	349000	366000	180000	206000	223000	169000	206000	P68137|ACTS_PIG
10_75	VLSAADKANVKAAWGKVGGQAGAHGAEALER	3031.59	435000	512000	571000	523000	558000	542000	663000	575000	501000	561000	457000	617000	455000	455000	505000	P01965|HBA_PIG
10_76	LAAHHPDDFNPSVHASLDKFLANVST	2802.37	228000	265000	245000	281000	303000	353000	361000	327000	360000	380000	365000	441000	410000	397000	507000	P01965|HBA_PIG
10_77	YQKSALKTL	1050.61	562000	538000	495000	463000	521000	267000	342000	353000	329000	355000	195000	199000	203000	152000	218000	Q9TV63|MYH2_PIG
10_78	KSLLGKDVL	971.601	244000	246000	232000	184000	272000	162000	178000	214000	157000	202000	114000	79200	91100	116000	100000	Q6RI85|PGK2_PIG
10_79	YQKSALKTLAFL	1381.8	429000	730000	553000	553000	608000	424000	447000	426000	345000	391000	321000	303000	366000	211000	291000	Q9TV63|MYH2_PIG
10_80	GNTHNKYKLNFK	1462.77	447000	433000	443000	416000	522000	337000	341000	313000	297000	376000	548000	393000	467000	464000	491000	Q5XLD3|KCRM_PIG
10_81	GLSDGEWQ	890.377	980000	787000	811000	682000	853000	397000	376000	382000	349000	378000	408000	287000	323000	483000	364000	P02189|MYG_PIG
10_82	LVVSNPVDILT	1168.67	1090000	1070000	1200000	1150000	1300000	1230000	1410000	1210000	1090000	1400000	803000	570000	689000	818000	741000	P00339|LDHA_PIG
10_83	PFGNTHNKYKLN	1431.73	513000	525000	498000	540000	607000	385000	346000	380000	330000	393000	827000	678000	720000	771000	757000	Q5XLD3|KCRM_PIG
10_84	DEAGPSIVHRKCF	1457.71	532000	578000	589000	534000	562000	507000	468000	491000	474000	609000	279000	215000	233000	252000	260000	P68137|ACTS_PIG
10_85	DTYKSEIAHRFKDLGEQYFKGLVL	2856.48	7950000	7820000	8340000	9300000	8820000	5920000	5280000	6430000	5180000	5190000	2220000	1580000	1980000	2060000	1870000	P08835|ALBU_PIG
10_86	GCINYEAFVKHIM	1523.73	353000	360000	366000	384000	455000	474000	326000	424000	366000	356000	160000	110000	92100	167000	133000	F1RRT2|MYL4_PIG
10_87	GGAPSFPLGSPLSSPVFPRAGFGTKGSSSSVTS	3122.57	169000	116000	145000	135000	134000	1070000	1050000	1120000	1140000	995000	367000	376000	260000	403000	266000	P02540|DESM_PIG
10_88	SWYDNEFGYSNRVVDL	1962.87	308000	289000	327000	260000	341000	236000	287000	275000	263000	272000	158000	179000	149000	101000	168000	P00355|G3P_PIG
10_89	MQKIFAREIL	1247.71	250000	192000	223000	196000	287000	174000	321000	290000	252000	276000	395000	369000	265000	438000	314000	Q1KYT0|ENOB_PIG
10_90	FRNDMAAKYKELG	1541.77	310000	327000	308000	272000	337000	123000	132000	127000	136000	144000	107000	74400	85100	105000	117000	P02189|MYG_PIG
10_91	AGPSIVHRK	963.561	145000	174000	168000	178000	184000	94000	138000	112000	122000	154000	42200	53100	49000	48400	56900	P68137|ACTS_PIG
10_92	MVHMASKE	931.426	9000000	8170000	10400000	8070000	9640000	5610000	4790000	4410000	6180000	5130000	4100000	3110000	3900000	3880000	3380000	P00355|G3P_PIG
10_93	TPSGIDGGSGRSTPSSVST	1748.82	95200	125000	144000	118000	104000	157000	147000	165000	166000	153000	88100	74300	76700	78600	77800	Q6QGC0|PDLI3_PIG
10_94	GASLKPEFVDIINAK	1600.88	194000	298000	287000	246000	369000	172000	163000	189000	143000	190000	330000	252000	299000	323000	339000	Q29371|TPIS_PIG
10_95	SSPVFPRAGFGTKGSSSSVTS	2042.01	85100	92500	95700	87800	82100	413000	445000	469000	433000	370000	186000	217000	163000	175000	169000	P02540|DESM_PIG
10_96	PFGNTHNKYK	1204.6	287000	230000	407000	184000	340000	213000	371000	229000	394000	430000	866000	723000	750000	839000	733000	Q5XLD3|KCRM_PIG
10_97	APARKFFVG	991.56	727000	771000	734000	720000	822000	588000	617000	617000	595000	652000	1220000	1050000	1050000	1110000	1250000	Q29371|TPIS_PIG
10_98	SDGEWQLVL	1045.51	389000	442000	457000	496000	559000	787000	710000	1030000	907000	809000	664000	680000	812000	789000	867000	P02189|MYG_PIG
10_99	IQYNIRAFMNVKHWPWMKL	2474.29	845000	674000	754000	659000	812000	1290000	1160000	1130000	862000	1080000	74300	114000	124000	93000	170000	Q9TV61|MYH1_PIG:Q9TV62|MYH4_PIG:Q9TV63|MYH2_PIG
10_100	LPGVKIVH	861.544	267000	257000	217000	244000	269000	166000	176000	184000	196000	175000	82200	97800	61900	103000	89000	Q6QGC0|PDLI3_PIG
10_101	APPPPAEVHEVH	1278.64	522000	495000	441000	502000	631000	2980000	2970000	2920000	3190000	3260000	13000000	10300000	10500000	11200000	12900000	Q75NG9|TNNT3_PIG
10_102	ELPGVKIVH	990.586	320000	296000	310000	265000	279000	158000	177000	155000	187000	164000	170000	130000	153000	116000	130000	Q6QGC0|PDLI3_PIG
10_103	YKKSSLKLLS	1165.71	91100	100000	98600	86400	110000	49600	81500	85400	75800	70200	69600	49100	67300	51200	74700	P79293|MYH7_PIG
10_104	DVIQTGVDNPGHPFIMTVGCVAG	2326.11	282000	211000	252000	247000	255000	173000	276000	202000	153000	229000	110000	65800	88400	103000	82900	Q5XLD3|KCRM_PIG
10_105	EAGPSIVHRKCF	1342.68	172000	176000	173000	189000	170000	154000	158000	164000	176000	173000	86700	90100	108000	88800	92200	P68137|ACTS_PIG
10_106	LVVDGVKL	841.527	252000	270000	194000	210000	294000	199000	153000	193000	160000	206000	68100	58000	87000	69200	97900	Q5XLD3|KCRM_PIG
10_107	PVGASSFR	819.424	124000	111000	126000	134000	174000	68900	55300	70600	57000	74600	70300	88400	88000	68600	99100	Q1KYT0|ENOB_PIG
10_108	NVWGKVEADVAGHGQE	1694.8	524000	660000	628000	604000	659000	286000	418000	412000	349000	418000	298000	242000	250000	258000	291000	P02189|MYG_PIG
10_109	SQVCTHLDTLK	1243.62	527000	489000	432000	470000	479000	449000	498000	531000	546000	509000	226000	230000	270000	248000	362000	P00571|KAD1_PIG
10_110	PPPAEVHEVH	1110.55	59500	68200	88300	84100	83000	664000	775000	726000	677000	880000	2970000	2320000	2550000	3010000	2860000	Q75NG9|TNNT3_PIG
10_111	VHLSAEEKEAVLGL	1493.81	90400	101000	96600	103000	87200	205000	174000	230000	190000	211000	111000	136000	103000	93700	96200	P02067|HBB_PIG
10_112	YDNEFGYSNRVVDL	1689.76	296000	265000	261000	244000	247000	214000	205000	179000	170000	221000	102000	73200	157000	66400	90200	P00355|G3P_PIG
10_113	LEGKVLPGVDALSNV	1509.84	207000	126000	141000	145000	168000	232000	201000	227000	259000	214000	461000	336000	477000	521000	320000	Q7SIB7|PGK1_PIG
10_114	ISWYDNEFGYSNR	1649.71	363000	290000	306000	309000	386000	120000	98600	98500	108000	96000	57200	47300	36200	43700	53400	P00355|G3P_PIG
10_115	STFQQMWITKQEYDEAGPSIVHRKCF	3128.48	329000	320000	373000	341000	320000	201000	299000	221000	256000	265000	214000	145000	170000	196000	224000	P68137|ACTS_PIG
10_116	FDQLHEGAKALDVGSGSGILTA	2185.1	91900	121000	81300	90800	95000	96300	99200	116000	122000	122000	97600	73500	91800	106000	114000	P80895|PIMT_PIG
10_117	FMNVKHWPWMKL	1615.82	590000	565000	572000	462000	486000	596000	756000	768000	634000	785000	142000	152000	201000	132000	164000	Q9TV61|MYH1_PIG:Q9TV62|MYH4_PIG:Q9TV63|MYH2_PIG
10_118	AAFQKVVAGVANALAHKYH	1994.09	98700	99600	135000	142000	107000	240000	303000	275000	259000	260000	125000	165000	149000	159000	130000	P02067|HBB_PIG
10_119	IVAINDPFIDL	1228.67	52000	59400	53600	77500	76300	61000	98000	60800	80100	88800	101000	78400	75300	88200	82200	P00355|G3P_PIG
10_120	VYPWTQRF	1095.55	47200	53500	62800	49000	74400	138000	181000	141000	144000	194000	123000	126000	97100	123000	96200	P02067|HBB_PIG:P04246|HBT_PIG:P02101|HBE_PIG
10_121	GFGRIGRLVT	1074.63	171000	151000	182000	160000	222000	83700	113000	94700	85700	116000	222000	175000	162000	202000	189000	P00355|G3P_PIG
10_122	LVCDNGSGLVK	1103.56	616000	679000	577000	490000	680000	363000	342000	304000	369000	404000	286000	196000	286000	197000	281000	P68137|ACTS_PIG
10_123	SIVHRKCF	988.528	159000	169000	149000	148000	134000	103000	109000	119000	117000	135000	88100	75100	81500	79200	72400	P68137|ACTS_PIG
10_124	IGIPLDGETE	1042.52	2020000	1640000	1730000	1610000	1720000	1040000	902000	925000	907000	1070000	709000	553000	688000	741000	680000	Q4PS85|MYOZ1_PIG
10_125	APPPPAEVHEVHEE	1536.72	20100	23600	19700	19700	24200	361000	327000	326000	388000	347000	1830000	1760000	1830000	1770000	1780000	Q75NG9|TNNT3_PIG
10_126	LVCDNGSGLVKAG	1231.62	210000	288000	212000	207000	300000	182000	171000	283000	237000	266000	74000	53400	57400	71300	97600	P68137|ACTS_PIG
10_127	ISWYDNEFGYSNRVV	1847.85	697000	496000	629000	648000	787000	219000	211000	227000	259000	284000	133000	91000	86100	122000	117000	P00355|G3P_PIG
10_128	YPWTQRF	996.482	50700	73400	69600	69500	92200	171000	267000	207000	222000	259000	224000	198000	179000	225000	187000	P02067|HBB_PIG:P04246|HBT_PIG:P02101|HBE_PIG
10_129	APARKFFVGGNWK	1476.8	228000	194000	166000	195000	268000	100000	129000	111000	159000	131000	405000	279000	319000	340000	332000	Q29371|TPIS_PIG
10_130	VDIINAK	771.449	1340000	1230000	1290000	1210000	1570000	840000	801000	799000	681000	784000	537000	426000	450000	502000	536000	Q29371|TPIS_PIG
10_131	WKTWTSFLSG	1211.6	131000	95100	84700	112000	114000	91200	107000	99700	90100	158000	113000	94100	82600	107000	78100	Q1KYT0|ENOB_PIG
10_132	APARKFF	835.47	618000	573000	490000	500000	655000	340000	332000	273000	278000	324000	582000	463000	505000	555000	548000	Q29371|TPIS_PIG
10_133	NVINGGSHAGNKLAMQ	1609.8	435000	516000	408000	475000	594000	562000	670000	662000	546000	586000	230000	160000	180000	242000	304000	Q1KYT0|ENOB_PIG
10_134	MWITKQEYDEAGPSIVHRKCF	2537.22	290000	232000	273000	232000	225000	508000	559000	569000	480000	601000	143000	158000	133000	136000	217000	P68137|ACTS_PIG
10_135	SPLSSPVFPRAGFGTKGSSSSVTSRVYQ	2885.47	84400	71000	79500	79100	61600	380000	309000	376000	412000	338000	483000	465000	407000	522000	422000	P02540|DESM_PIG
10_136	INDPFIDLHY	1245.6	104000	82000	87900	84300	95500	70200	64300	95000	83700	86500	71200	64400	75400	59400	70500	P00355|G3P_PIG
10_137	YVVFKDL	882.485	703000	468000	539000	522000	625000	410000	477000	459000	408000	435000	261000	197000	207000	283000	239000	Q5XLD3|KCRM_PIG
10_138	ARKFFVGGNWK	1308.71	86400	91100	111000	105000	107000	44800	46300	51900	56300	52400	141000	115000	123000	144000	128000	Q29371|TPIS_PIG
10_139	GLSDGEWQLV	1102.53	40300	24500	47000	41900	52600	49700	66200	58500	50200	81000	145000	122000	125000	130000	128000	P02189|MYG_PIG
10_140	LSLHEYM	891.416	626000	541000	572000	514000	572000	502000	597000	523000	414000	546000	406000	247000	260000	381000	355000	O97580|SUCB1_PIG
10_141	MQKIFAREIL	1247.71	37100	37200	34200	30500	32700	75500	68200	42600	44300	78300	54400	53700	53600	54700	55600	Q1KYT0|ENOB_PIG
10_142	CIQYNIRA	979.491	63100	43500	40500	40300	52700	84600	104000	152000	126000	131000	48900	18500	41000	27200	42400	Q9TV61|MYH1_PIG:Q9TV62|MYH4_PIG:Q9TV63|MYH2_PIG
10_143	AGGVKTVTLIPGDGIGPEISA	1951.06	144000	122000	133000	152000	152000	148000	147000	131000	152000	170000	94400	92500	133000	149000	132000	P56471|IDH3A_PIG
10_144	GPSIVHRKCF	1142.6	585000	605000	584000	561000	567000	475000	474000	490000	552000	586000	402000	308000	369000	398000	415000	P68137|ACTS_PIG
10_145	VIQTGVDNPGHPFIMT	1724.86	357000	250000	263000	204000	301000	165000	122000	94800	84000	116000	80300	60200	71800	82800	67700	Q5XLD3|KCRM_PIG
10_146	NFRETSPEQR	1262.6	14300	18600	19300	21400	17100	106000	139000	144000	155000	191000	88300	75500	84400	69500	78400	P02540|DESM_PIG
10_147	AIIQVLQSKHPGDFGADAQGAMSKALELFRNDM	3557.78	89200	108000	79100	115000	151000	161000	140000	124000	110000	208000	167000	72700	153000	194000	119000	P02189|MYG_PIG
10_148	AKVAVLGASGGIGQPLSL	1636.95	188000	164000	156000	140000	231000	147000	197000	194000	150000	198000	224000	151000	168000	196000	184000	P00346|MDHM_PIG
10_149	RAAFNSGKVDIVAINDPFIDL	2274.2	26600	30800	32600	35000	45400	21600	25400	28300	39700	30100	57100	63100	37100	47300	52800	P00355|G3P_PIG
10_150	PPAEVHEVH	1013.49	38200	17500	31800	34000	36800	267000	214000	236000	259000	259000	999000	998000	1090000	1270000	1180000	Q75NG9|TNNT3_PIG
10_151	TPIPWLSSGEPVD	1396.69	0	0	12000	7550	13000	67000	65100	84200	80200	64300	1070000	717000	871000	1080000	876000	Q4PS85|MYOZ1_PIG
10_152	VGPEVEKACADPAAGSVIL	1824.93	384000	421000	399000	417000	426000	236000	223000	231000	276000	260000	202000	175000	172000	154000	218000	Q7SIB7|PGK1_PIG
10_153	ASLSTFQQ	880.429	140000	137000	116000	120000	130000	173000	177000	182000	169000	185000	181000	145000	157000	134000	144000	P68137|ACTS_PIG
10_154	APNIPLEMELPGVKIVHAQF	2202.19	449000	324000	362000	370000	469000	426000	436000	442000	462000	405000	1390000	1000000	1220000	1560000	1490000	Q6QGC0|PDLI3_PIG
10_155	LEGKVLPGVDA	1096.61	396000	400000	356000	447000	414000	270000	260000	271000	230000	298000	180000	118000	113000	113000	160000	Q7SIB7|PGK1_PIG
10_156	AAFNSGKVDIVAINDPFIDL	2118.1	80100	107000	107000	111000	155000	159000	109000	119000	159000	158000	157000	186000	116000	176000	199000	P00355|G3P_PIG
10_157	FNSGKVDIVAINDPFIDL	1976.03	364000	399000	495000	514000	523000	172000	170000	327000	212000	340000	398000	340000	459000	412000	389000	P00355|G3P_PIG
10_158	PSVFAEVPQAQPVLVFKL	1968.11	92900	80900	70900	80400	102000	71100	54300	78100	95000	95700	32700	51200	38400	50600	53000	P00503|AATC_PIG
10_159	AAPTQAVPAPNQQPEIF	1777.9	142000	109000	112000	123000	108000	234000	217000	213000	214000	222000	314000	286000	278000	311000	318000	Q2XQV4|ALDH2_PIG
10_160	DMLRDAM	850.368	1110000	959000	981000	919000	1060000	944000	1100000	999000	891000	898000	502000	357000	426000	499000	438000	P00571|KAD1_PIG
10_161	IQKELQF	904.502	156000	121000	160000	142000	152000	79500	87100	68700	80600	82700	125000	129000	124000	137000	132000	P00339|LDHA_PIG
10_162	LKDCVGPEVEKACADPAAGSVIL	2284.14	185000	228000	227000	182000	238000	112000	129000	130000	143000	151000	102000	93700	79500	81300	142000	Q7SIB7|PGK1_PIG
10_163	APPPPAEVH	913.466	138000	149000	130000	150000	187000	876000	821000	804000	854000	918000	4690000	4210000	4640000	4420000	4550000	Q75NG9|TNNT3_PIG
10_164	MAPNIPLEMELPGVKIVHAQF	2333.23	131000	100000	114000	110000	136000	95600	131000	91900	85300	97700	113000	180000	184000	128000	119000	Q6QGC0|PDLI3_PIG
10_165	CDNGSGLVK	891.412	251000	275000	243000	261000	338000	169000	146000	158000	114000	161000	143000	124000	120000	105000	173000	P68137|ACTS_PIG
10_166	AGPSIVHRKCF	1213.64	370000	331000	370000	402000	356000	349000	341000	310000	400000	418000	219000	169000	201000	238000	216000	P68137|ACTS_PIG
10_167	EMELPGVKIVHAQF	1596.83	202000	197000	206000	163000	209000	160000	171000	179000	145000	152000	155000	136000	109000	126000	151000	Q6QGC0|PDLI3_PIG
10_168	LVVDGVKLM	972.568	25700	9900	23900	30500	24800	13400	13700	20000	16500	20100	26000	19600	19300	19600	25000	Q5XLD3|KCRM_PIG
10_169	SHYEEGPGKNLPFSVENKWRLLAM	2801.4	104000	110000	127000	139000	123000	127000	123000	179000	145000	163000	85700	72800	110000	111000	75300	Q1W0Y2|COX7C_PIG
10_170	AKVAVLGASGGIGQPLS	1523.87	25600	45300	35100	30000	23100	28400	39200	33100	33600	32000	30100	20600	27700	29500	31900	P00346|MDHM_PIG
10_171	KMAPNIPLEMELPGVKIVHAQF	2461.32	45400	102000	83400	107000	88500	106000	110000	104000	111000	103000	209000	138000	185000	159000	149000	Q6QGC0|PDLI3_PIG
10_172	VVDGVKL	728.443	978000	977000	890000	779000	1020000	574000	498000	573000	483000	469000	187000	116000	129000	182000	173000	Q5XLD3|KCRM_PIG
10_173	ASLSTFQQM	1011.47	145000	128000	126000	118000	121000	180000	173000	197000	182000	204000	202000	153000	281000	163000	204000	P68137|ACTS_PIG
10_174	VPTPNVSVVD	1025.54	70300	66900	46500	33000	50600	206000	220000	238000	235000	223000	5600000	4780000	5300000	6160000	5950000	P00355|G3P_PIG
10_175	GGAPSFPLGSPLSSPVFPRAG	1997.04	24500	0	20400	35100	17700	166000	222000	228000	177000	230000	59200	50200	87600	40200	59300	P02540|DESM_PIG
10_176	SAAPTQAVPAPNQQPEIF	1864.93	78600	128000	97800	191000	109000	364000	379000	386000	302000	356000	385000	311000	282000	268000	295000	Q2XQV4|ALDH2_PIG
10_177	LEGKVLPGVDALS	1296.73	14900	14300	16100	11400	17500	25900	35300	33800	27800	34000	57400	51600	31000	40400	41100	Q7SIB7|PGK1_PIG
10_178	YKELGFQG	940.465	359000	317000	332000	321000	410000	85800	98600	97300	94700	85400	78200	62700	80100	97700	93700	P02189|MYG_PIG
10_179	VNPTVFF	822.428	13300	8380	0	0	11500	16500	15200	19700	22300	14400	16000	15300	10100	14800	17500	P62936|PPIA_PIG
10_180	PPPPAEVHEVH	1207.6	36500	47900	37900	46700	53800	462000	412000	501000	453000	439000	2210000	1790000	2000000	2320000	2140000	Q75NG9|TNNT3_PIG
10_181	FGNTHNKYKLNFK	1609.84	252000	251000	328000	291000	386000	180000	146000	146000	155000	174000	553000	424000	450000	483000	467000	Q5XLD3|KCRM_PIG
10_182	HIADLAGNPDLVLPVPAFNVINGGSHAGNKLAMQ	3449.79	31500	67300	39600	68200	90000	59800	64200	53800	31800	69400	107000	95200	127000	108000	129000	Q1KYT0|ENOB_PIG
10_183	TTALVCDNGSGLVK	1376.7	32700	44000	39000	24400	50700	59600	57900	52800	50400	67700	71300	72900	77200	88400	76500	P68137|ACTS_PIG
10_184	PARKFFVG	920.523	154000	153000	161000	121000	201000	83300	128000	105000	109000	128000	146000	157000	181000	146000	164000	Q29371|TPIS_PIG
10_185	HIADLAGNPDLVLPVPAFNVINGGSHAGNKLA	3190.69	145000	151000	147000	148000	173000	34000	27300	39300	41100	61700	38700	37900	44500	0	102000	Q1KYT0|ENOB_PIG
10_186	MILPVGASSFRE	1305.67	41000	47800	33200	29500	38200	12800	12300	15800	14300	14100	26100	38100	60400	35900	46700	Q1KYT0|ENOB_PIG
10_187	VCTHLDT	787.354	478000	483000	476000	460000	544000	235000	231000	296000	274000	274000	94600	85200	71600	99600	82000	P00571|KAD1_PIG
10_188	INDPFIDL	945.481	1430000	1350000	1400000	1390000	1680000	942000	1140000	783000	895000	1160000	883000	489000	728000	954000	738000	P00355|G3P_PIG
10_189	NRTPIPWLSSGEPVD	1666.83	31300	25400	18700	36900	32800	34200	31600	40400	33900	36400	153000	117000	138000	124000	167000	Q4PS85|MYOZ1_PIG
10_190	ELPGVKIVHAQF	1336.75	18500	88300	205000	28000	204000	127000	156000	255000	177000	138000	34300	32600	33600	11400	54300	Q6QGC0|PDLI3_PIG
10_191	CVAGDEE	721.259	160000	177000	202000	190000	203000	97800	114000	102000	107000	114000	53000	40400	0	0	47000	Q5XLD3|KCRM_PIG
10_192	AAKYKELG	878.486	70000	45300	69000	15600	6980	106000	60800	94300	97300	97200	55700	54300	86400	61800	52600	P02189|MYG_PIG
10_193	VNPTVFFDIAVDGEPLGRVSF	2278.16	6900	5680	22000	15800	29600	38300	2950	35200	23200	55500	32500	29300	21000	35900	0	P62936|PPIA_PIG
10_194	GAPSFPLG	744.381	405	8420	36100	4570	32900	71200	70500	65500	95200	68600	410000	344000	356000	335000	331000	P02540|DESM_PIG

## Sheet: 4℃
			peptide response area
no	Primary sequence	Mass	4_0_1	4_0_2	4_0_3	4_0_4	4_0_5	4_9_1	4_9_2	4_9_3	4_9_4	4_9_5	4_15_1	4_15_2	4_15_3	4_15_4	4_15_5	Parent protein
4_1	LVVYPWTQRF	1307.7	5360000	3880000	3070000	3130000	5840000	1030000	821000	1430000	961000	1040000	5060000	3980000	4000000	2960000	3420000	P02067|HBB_PIG:P04246|HBT_PIG:P02101|HBE_PIG
4_2	DVIQTGVDNPGHPFIMT	1839.88	4510000	5610000	4630000	3990000	5420000	1130000	977000	1660000	1160000	1350000	1740000	1590000	1420000	1660000	1700000	Q5XLD3|KCRM_PIG
4_3	LVTLAAHHPDDFNPSVHASLDKFLANVST	3115.57	2220000	1670000	1460000	2370000	2170000	1310000	1040000	1360000	1120000	1040000	2270000	1440000	1940000	1840000	1860000	P01965|HBA_PIG
4_4	NVINGGSHAGNKLA	1350.7	1410000	1120000	1050000	1920000	1380000	462000	656000	659000	800000	770000	928000	877000	822000	966000	719000	Q1KYT0|ENOB_PIG
4_5	VLSAADKANVKAAWGKVGGQAGAHGAEALERM	3162.64	878000	729000	847000	795000	868000	379000	345000	340000	486000	397000	796000	808000	614000	522000	525000	P01965|HBA_PIG
4_6	YQKSSVKTLAFL	1383.78	4450000	5020000	3460000	3590000	5120000	443000	405000	654000	438000	661000	1060000	914000	831000	1060000	1000000	Q9TV62|MYH4_PIG:Q9TV61|MYH1_PIG
4_7	DVIQTGVDNPGHPFIM	1738.83	5530000	5490000	5690000	4340000	7340000	2390000	2090000	3400000	2750000	2320000	4120000	3080000	3400000	2930000	3820000	Q5XLD3|KCRM_PIG
4_8	PFGNTHNKYKLNFK	1706.89	1570000	1590000	1470000	1370000	1700000	1280000	1550000	1260000	1420000	1320000	1570000	1650000	1280000	1810000	1240000	Q5XLD3|KCRM_PIG
4_9	ISWYDNEFGYSNRVVDL	2075.96	1860000	1570000	1740000	1580000	1860000	649000	498000	681000	572000	680000	661000	771000	604000	620000	672000	P00355|G3P_PIG
4_10	AIIQVLQSKHPGDFGADAQGAMSK	2468.25	452000	429000	315000	481000	394000	872000	1160000	801000	953000	836000	1500000	1010000	1260000	1230000	1030000	P02189|MYG_PIG
4_11	AIIQVLQSKHPGDFGADAQGAMSKALEL	2894.5	1270000	1440000	1050000	1470000	1050000	367000	412000	385000	530000	440000	926000	995000	884000	851000	799000	P02189|MYG_PIG
4_12	ITKQEYDEAGPSIVHRK	1970.02	1250000	977000	1320000	1080000	1410000	2020000	2300000	2210000	2420000	1980000	1600000	1740000	1940000	2160000	1640000	P68137|ACTS_PIG
4_13	WITKQEYDEAGPSIVHRK	2156.1	2650000	2180000	2660000	2270000	2280000	3490000	4130000	3690000	3650000	3510000	3730000	2350000	3020000	3690000	4020000	P68137|ACTS_PIG
4_14	VLSAADKANVKAAWGKVGGQAGAHGAEALER	3031.59	546000	410000	446000	396000	543000	607000	687000	694000	800000	642000	786000	1150000	856000	861000	538000	P01965|HBA_PIG
4_15	VKVGVNGFGRIGRLVTR	1827.1	6270000	6560000	6620000	5830000	6580000	400000	458000	370000	389000	318000	274000	247000	428000	244000	259000	P00355|G3P_PIG
4_16	AAHHPDDFNPSVHASLDKFLANVST	2689.29	560000	418000	377000	465000	559000	300000	239000	291000	298000	249000	609000	498000	506000	385000	413000	P01965|HBA_PIG
4_17	VCDNGSGLVK	990.48	1970000	1390000	2460000	2520000	2950000	3870000	4930000	3370000	3970000	3300000	2860000	2240000	2960000	3910000	2610000	P68137|ACTS_PIG
4_18	VKVGVNGFGRIGRLVT	1670.99	1240000	1120000	1290000	1060000	1720000	366000	433000	416000	327000	318000	439000	335000	329000	257000	246000	P00355|G3P_PIG
4_19	NVWGKVEADVAGHGQE	1694.8	648000	541000	602000	568000	628000	728000	848000	709000	870000	790000	1250000	855000	1270000	1180000	1250000	P02189|MYG_PIG
4_20	SQVCTHLDT	1002.44	588000	628000	672000	576000	626000	1120000	1320000	1140000	1300000	1400000	752000	555000	503000	956000	874000	P00571|KAD1_PIG
4_21	MVEMEKKLEKGQSIDDMIPAQK	2547.27	571000	422000	603000	490000	449000	1240000	1280000	1700000	1330000	1440000	1140000	986000	1020000	1220000	943000	Q5XLD3|KCRM_PIG
4_22	AKVAVLGASGGIGQPLSLLLKNSPLVSRLTL	3071.84	834000	485000	795000	631000	674000	195000	161000	303000	190000	201000	648000	554000	447000	396000	491000	P00346|MDHM_PIG
4_23	ISWYDNEFGYSNRVVD	1962.87	296000	436000	288000	354000	385000	238000	191000	237000	185000	210000	228000	233000	180000	208000	220000	P00355|G3P_PIG
4_24	DVIQTGVDNPGHPFI	1607.79	597000	518000	570000	440000	868000	295000	276000	411000	310000	293000	480000	356000	406000	331000	495000	Q5XLD3|KCRM_PIG
4_25	DDVIQTGVDNPGHPFIM	1853.86	282000	271000	239000	303000	287000	130000	174000	173000	187000	181000	198000	172000	168000	180000	165000	Q5XLD3|KCRM_PIG
4_26	YNQNLSNRPSFNRTPIPWLSSGEPVD	2987.45	231000	155000	204000	106000	197000	1690000	2250000	1680000	1850000	1980000	1810000	1640000	1310000	1470000	1410000	Q4PS85|MYOZ1_PIG
4_27	IQYNIRAFMNVKHWPWMKL	2474.29	816000	579000	998000	552000	537000	370000	278000	319000	318000	346000	297000	212000	296000	323000	181000	Q9TV62|MYH4_PIG:Q9TV61|MYH1_PIG:Q9TV63|MYH2_PIG
4_28	FMNVKHWPWMKL	1615.82	1060000	1860000	1030000	958000	1780000	484000	547000	501000	387000	411000	341000	317000	388000	476000	438000	Q9TV62|MYH4_PIG:Q9TV61|MYH1_PIG:Q9TV63|MYH2_PIG
4_29	WITKQEYDEAGPSIVHRKCF	2406.18	436000	409000	422000	369000	317000	223000	248000	323000	182000	300000	295000	244000	157000	196000	190000	P68137|ACTS_PIG
4_30	DNGSGLVK	788.403	361000	370000	454000	327000	473000	514000	514000	904000	649000	556000	675000	650000	611000	770000	445000	P68137|ACTS_PIG
4_31	VVDGVKL	728.443	572000	813000	418000	439000	655000	556000	355000	630000	465000	458000	689000	658000	702000	514000	661000	Q5XLD3|KCRM_PIG:Q29594|KCRB_PIG
4_32	VIQTGVDNPGHPFIM	1623.81	213000	265000	106000	144000	201000	441000	309000	550000	392000	342000	613000	499000	462000	582000	743000	Q5XLD3|KCRM_PIG
4_33	GLSDGEWQLVL	1215.61	218000	101000	242000	188000	184000	35000	24100	58800	47500	50700	182000	143000	111000	117000	151000	P02189|MYG_PIG
4_34	KSLLGKDVL	971.601	1090000	1040000	1820000	2220000	2080000	424000	370000	517000	468000	443000	783000	590000	604000	492000	734000	Q6RI85|PGK2_PIG
4_35	GLSDGEWQ	890.377	321000	354000	215000	244000	385000	114000	96100	143000	114000	138000	268000	211000	222000	180000	177000	P02189|MYG_PIG
4_36	YEKRGIVRKVNAEGSVDDVFSQVCTHLDT	3264.62	195000	259000	226000	167000	153000	409000	383000	384000	417000	405000	156000	159000	184000	182000	231000	P00571|KAD1_PIG
4_37	RVAPEEHPTL	1147.6	591000	667000	507000	501000	689000	251000	312000	287000	272000	254000	326000	233000	241000	353000	344000	P68137|ACTS_PIG
4_38	VVYPWTQRF	1194.62	410000	328000	288000	584000	544000	84500	64000	112000	80900	90800	443000	348000	388000	237000	327000	P02067|HBB_PIG:P04246|HBT_PIG:P02101|HBE_PIG
4_39	LVCDNGSGLVK	1103.56	573000	568000	716000	500000	700000	316000	444000	498000	446000	531000	455000	287000	273000	522000	515000	P68137|ACTS_PIG
4_40	LVVDGVKL	841.527	543000	778000	402000	374000	600000	291000	189000	330000	229000	230000	437000	350000	316000	306000	433000	Q5XLD3|KCRM_PIG
4_41	FRNDMAAKYKELGFQG	1873.91	548000	576000	437000	645000	557000	179000	198000	250000	217000	261000	559000	542000	365000	379000	411000	P02189|MYG_PIG
4_42	HIADLAGNPDLVLPVPAFNVINGGSHAGNKLA	3190.69	52600	94400	75200	84300	87200	156000	227000	219000	158000	136000	207000	188000	163000	131000	169000	Q1KYT0|ENOB_PIG
4_43	GLSDGEWQL	1003.46	880000	450000	873000	501000	576000	447000	365000	611000	441000	471000	1250000	945000	970000	1110000	1490000	P02189|MYG_PIG
4_44	VKVGVNGFGRIGRL	1470.88	756000	906000	736000	702000	1090000	133000	181000	160000	193000	148000	212000	261000	292000	215000	223000	P00355|G3P_PIG
4_45	LAAHHPDDFNPSVHASLDKFLANVST	2802.37	158000	96900	102000	118000	122000	87600	104000	85000	98400	86200	162000	147000	153000	143000	109000	P01965|HBA_PIG
4_46	LVVSNPVDILT	1168.67	935000	859000	1780000	1430000	1920000	343000	252000	472000	306000	323000	662000	545000	510000	555000	724000	P00339|LDHA_PIG
4_47	LVVSNPVD	841.455	184000	157000	299000	267000	280000	336000	233000	359000	282000	284000	426000	350000	374000	249000	400000	P00339|LDHA_PIG
4_48	NVINGGSHAGNKL	1279.66	30300	28900	33200	42100	46500	116000	120000	189000	160000	134000	123000	123000	114000	140000	113000	Q1KYT0|ENOB_PIG
4_49	VGPEVEKACADPAAGSVIL	1824.93	152000	129000	125000	135000	168000	478000	274000	430000	304000	375000	439000	329000	296000	368000	334000	Q7SIB7|PGK1_PIG
4_50	MRIEEALGDKAVFAGRKFRNPKAK	2731.51	214000	214000	224000	172000	215000	119000	146000	149000	136000	140000	126000	91400	134000	113000	109000	Q1KYT0|ENOB_PIG
4_51	QERDPANIKWGDAGATY	1890.89	274000	284000	254000	228000	294000	412000	463000	424000	459000	578000	365000	377000	305000	378000	293000	P00355|G3P_PIG
4_52	NVWGKVEADVAGHGQEVL	1906.95	631000	555000	551000	537000	692000	106000	98600	96200	115000	132000	261000	251000	222000	210000	222000	P02189|MYG_PIG
4_53	WITKQEYDEAGPSIVHRKC	2259.11	71200	62600	115000	75000	116000	329000	341000	330000	365000	357000	257000	222000	234000	339000	175000	P68137|ACTS_PIG
4_54	ITKQEYDEAGPSIVHRKCF	2220.1	493000	401000	632000	473000	404000	363000	308000	383000	331000	457000	566000	416000	309000	486000	305000	P68137|ACTS_PIG
4_55	INDPFID	832.397	778000	830000	588000	662000	913000	127000	114000	178000	126000	128000	177000	118000	142000	155000	121000	P00355|G3P_PIG
4_56	VDIINAK	771.449	331000	406000	299000	652000	604000	169000	129000	188000	159000	143000	255000	230000	211000	160000	220000	Q29371|TPIS_PIG
4_57	TVGCVAGDEE	978.396	88100	74700	91400	65700	64700	159000	133000	121000	134000	146000	141000	140000	118000	122000	112000	Q5XLD3|KCRM_PIG:Q29594|KCRB_PIG
4_58	LVVYPWTQ	1004.53	461000	303000	239000	492000	515000	495000	379000	681000	452000	465000	1880000	1320000	1540000	1260000	1510000	P02067|HBB_PIG:P04246|HBT_PIG:P02101|HBE_PIG
4_59	FGSGFAAPFFIVRHQLLKK	2162.22	152000	202000	156000	122000	259000	79400	70300	92500	77100	65400	165000	136000	139000	112000	140000	Q1W0Y2|COX7C_PIG
4_60	IKWGDAGATY	1080.52	511000	556000	549000	467000	578000	33600	26600	42100	33100	34300	31800	30400	31300	23200	27500	P00355|G3P_PIG
4_61	APARKFF	835.47	87000	81000	67300	89400	115000	61200	97700	88900	89400	99000	132000	142000	119000	157000	223000	Q29371|TPIS_PIG
4_62	VTLAAHHPDDFNPSVHASLDKFLANVST	3002.49	106000	115000	107000	116000	136000	60600	60900	67800	88800	78100	163000	157000	159000	157000	113000	P01965|HBA_PIG
4_63	ERDPANIKWGDAGATY	1762.83	216000	213000	257000	256000	249000	145000	137000	166000	145000	145000	122000	140000	115000	118000	120000	P00355|G3P_PIG
4_64	FDKPVSPLLL	1127.66	113000	102000	94700	96600	169000	33300	22300	41800	31600	36100	68000	54600	59400	42700	77900	Q5XLD3|KCRM_PIG:Q29594|KCRB_PIG
4_65	INDPFIDL	945.481	2260000	2880000	1990000	2010000	2840000	889000	746000	1100000	909000	976000	1160000	1170000	1120000	1120000	1530000	P00355|G3P_PIG
4_66	VKVGVNGFGRIG	1201.69	716000	885000	711000	654000	933000	108000	99200	113000	113000	89300	113000	80500	92100	131000	76000	P00355|G3P_PIG
4_67	VIQTGVDNPGHPFIMT	1724.86	167000	76700	111000	136000	144000	202000	121000	247000	188000	179000	259000	268000	256000	246000	173000	Q5XLD3|KCRM_PIG
4_68	CDNGSGLVK	891.412	49100	32900	70400	69000	64900	154000	174000	124000	182000	164000	199000	113000	133000	145000	101000	P68137|ACTS_PIG
4_69	DGTENKSKFGANAILG	1620.81	88400	59800	94900	88600	69900	78200	111000	95700	83300	92900	106000	67700	95800	111000	88500	Q1KYT0|ENOB_PIG
4_70	IIQWNIR	941.545	32400	48100	27300	28400	41200	50900	35100	65500	41900	60700	119000	130000	138000	66700	75100	P79293|MYH7_PIG
4_71	VDNPGHPFIMT	1226.58	70700	83500	45700	103000	58800	30200	22700	45700	27800	38600	45000	40400	45200	56500	44900	Q5XLD3|KCRM_PIG
4_72	FDQLHEGAKALDVGSGSGILT	2114.06	207000	253000	204000	263000	197000	238000	145000	243000	193000	212000	214000	207000	308000	306000	168000	P80895|PIMT_PIG
4_73	VVLGHSERRHVFGESDELIGQKVAHALA	3053.62	85500	83200	102000	139000	81100	63400	59400	62000	57700	62300	43500	43400	37800	42600	45500	Q29371|TPIS_PIG
4_74	PVGASSFR	819.424	126000	242000	232000	263000	169000	42200	42700	30100	44500	26800	50500	29900	35100	52300	35900	Q1KYT0|ENOB_PIG
4_75	AAKYKELGFQG	1210.63	503000	418000	475000	420000	443000	191000	199000	177000	234000	192000	308000	254000	311000	243000	210000	P02189|MYG_PIG
4_76	YKELGFQG	940.465	109000	69800	137000	91100	95100	73200	46400	88900	71600	79200	164000	164000	149000	96100	107000	P02189|MYG_PIG
4_77	YQKSSVKTLA	1123.62	850000	626000	669000	822000	791000	358000	218000	378000	191000	381000	538000	414000	388000	513000	496000	Q9TV62|MYH4_PIG:Q9TV61|MYH1_PIG
4_78	AKVAVLGASGGIGQPLS	1523.87	204000	360000	385000	492000	370000	36500	27300	27100	32500	22100	106000	54900	69900	44200	75300	P00346|MDHM_PIG
4_79	INGGSHAGNKLA	1137.59	36200	45700	64500	38900	59500	27600	36700	25400	35200	30900	48900	36900	38100	37700	35400	Q1KYT0|ENOB_PIG
4_80	YQKSSVKTL	1052.59	909000	789000	683000	914000	975000	397000	234000	393000	239000	314000	559000	420000	384000	421000	419000	Q9TV62|MYH4_PIG:Q9TV61|MYH1_PIG
4_81	QSKHPGDFGADAQGAMSK	1830.83	134000	101000	116000	101000	113000	351000	353000	387000	417000	359000	505000	435000	460000	382000	361000	P02189|MYG_PIG
4_82	APARKFFVGGNWKMNGRKNNLGELINTL	3144.68	203000	176000	172000	206000	184000	18100	32300	37100	30500	34000	53500	56100	63800	44400	34500	Q29371|TPIS_PIG
4_83	APARKFFVGGNWK	1476.8	40200	27000	40400	40200	50500	26900	36300	25200	29300	27100	45400	29300	38800	52300	22500	Q29371|TPIS_PIG
4_84	ELRDGDKSRYLGKGVLK	1933.07	274000	201000	234000	209000	253000	134000	123000	164000	177000	136000	113000	153000	165000	157000	141000	Q1KYT0|ENOB_PIG
4_85	MILPVGASSFR	1176.63	534000	1000000	606000	922000	665000	34500	20800	41400	24700	27000	57500	32800	36900	23800	35300	Q1KYT0|ENOB_PIG
4_86	IIQWNIRA	1012.58	55200	85800	26900	32700	39800	18600	33000	25000	24100	35100	76800	61700	51500	54700	45200	P79293|MYH7_PIG
4_87	YQKSSVKTLA	1123.62	119000	148000	96800	152000	135000	11000	11000	22700	16100	21400	26800	28000	23100	27600	18300	Q9TV62|MYH4_PIG:Q9TV61|MYH1_PIG
4_88	ITKQEYDEAGPSIVHRKC	2073.03	54900	47400	86100	52300	92100	256000	237000	257000	312000	232000	202000	218000	178000	217000	118000	P68137|ACTS_PIG
4_89	SLVDAMNGKEGVVE	1446.7	92800	69700	58000	74000	74400	36600	73000	50700	27500	54600	80900	86300	91600	66200	67500	P00346|MDHM_PIG
4_90	DDVIQTGVDNPGHPFIMT	1954.91	196000	249000	190000	231000	215000	80800	99800	97100	98200	85800	89400	104000	90200	114000	120000	Q5XLD3|KCRM_PIG
4_91	IQYNIRAFMNVKHWPWMK	2361.2	66500	76200	52600	56400	66700	208000	251000	132000	126000	132000	170000	101000	106000	271000	275000	Q9TV62|MYH4_PIG:Q9TV61|MYH1_PIG:Q9TV63|MYH2_PIG
4_92	YKKSSLKLLS	1165.71	71700	51900	46700	43600	59700	23500	27600	28400	25200	30300	67300	36800	54600	46600	38900	P79293|MYH7_PIG
4_93	VCDNGSGLVKAG	1118.54	333000	221000	270000	278000	252000	229000	219000	332000	227000	353000	438000	329000	294000	357000	322000	P68137|ACTS_PIG
4_94	YVVFKDL	882.485	98900	148000	71600	79700	103000	9560	6500	19800	6830	18600	22600	24100	18800	17500	27700	Q5XLD3|KCRM_PIG
4_95	YNIRAFMNVKHWPWMK	2120.06	193000	243000	167000	208000	300000	435000	603000	621000	433000	461000	459000	263000	319000	489000	408000	Q9TV62|MYH4_PIG:Q9TV61|MYH1_PIG:Q9TV63|MYH2_PIG
4_96	VKHWPWMKL	1223.66	86100	72600	68500	67400	70500	46500	37500	49700	42300	40700	29100	28800	44600	28600	40900	Q9TV62|MYH4_PIG:Q9TV61|MYH1_PIG:Q9TV63|MYH2_PIG
4_97	AKVAVLGASGGIGQPLSL	1636.95	219000	208000	453000	435000	485000	19900	27700	34400	33300	38600	113000	112000	79100	102000	75900	P00346|MDHM_PIG
4_98	ARKFFVGGNWKMNGRKNNLG	2293.2	63800	67200	89600	108000	119000	37200	32700	33400	44300	32600	22800	25000	21100	20900	20700	Q29371|TPIS_PIG
4_99	IQYNIRA	876.482	40900	51500	31700	65200	49000	32000	27300	50000	25600	33100	37100	41300	31100	32900	40600	Q9TV62|MYH4_PIG:Q9TV61|MYH1_PIG:Q9TV63|MYH2_PIG
4_100	FNSGKVDIVAINDPFIDL	1976.03	43200	75500	37600	56000	66900	117000	134000	130000	115000	108000	114000	134000	101000	86200	127000	P00355|G3P_PIG
4_101	VCDNGSGLVK	990.48	54100	38800	53500	73600	66100	49800	59900	86600	59400	48400	150000	179000	191000	225000	170000	P68137|ACTS_PIG
4_102	IGIPLDG	683.385	166000	169000	120000	122000	236000	320000	267000	473000	319000	360000	433000	357000	417000	490000	202000	Q4PS85|MYOZ1_PIG
4_103	ILKHTGPGILSMANAGPNTNGSQF	2424.22	148000	91000	114000	120000	101000	43300	37500	53000	46400	43600	35800	56900	48300	49700	44200	P62936|PPIA_PIG
4_104	FRNDMAAKYKELG	1541.77	66800	72900	66900	69200	91200	178000	155000	162000	199000	170000	291000	165000	250000	199000	222000	P02189|MYG_PIG
4_105	MQKIFAREIL	1247.71	187000	113000	152000	146000	178000	40100	38700	53300	38500	42500	99900	60900	59400	88200	116000	Q1KYT0|ENOB_PIG
4_106	QQMWITKQEYDEAGPSIVHRK	2543.26	66700	83800	50100	51600	48100	37900	32600	35200	38100	37900	40600	31300	28900	29200	43100	P68137|ACTS_PIG
4_107	NVKHWPWMKL	1337.71	254000	237000	264000	175000	211000	105000	82100	107000	90900	71200	151000	57800	82800	88500	110000	Q9TV62|MYH4_PIG:Q9TV61|MYH1_PIG:Q9TV63|MYH2_PIG
4_108	QSKHPGDFGADAQGAMSKALEL	2257.08	143000	128000	112000	151000	141000	31100	28900	28100	41100	34300	63400	50600	49900	39400	66500	P02189|MYG_PIG
4_109	IVAINDPFIDL	1228.67	232000	324000	190000	182000	198000	11700	8100	18000	11300	13700	19600	14800	11000	23900	8520	P00355|G3P_PIG
4_110	LVVYPWTQR	1160.63	106000	46300	77400	57700	51100	49300	26600	64700	45100	60800	271000	251000	274000	148000	181000	P02067|HBB_PIG:P04246|HBT_PIG:P02101|HBE_PIG
4_111	MNVKHWPWMKL	1468.75	39700	25000	49800	27900	32100	26800	19200	31900	29700	21000	30400	21000	34800	17500	21700	Q9TV62|MYH4_PIG:Q9TV61|MYH1_PIG:Q9TV63|MYH2_PIG
4_112	GVDNPGHPFIMT	1283.6	41400	55200	36400	38300	57500	19800	16900	32400	23200	30800	32300	46400	45100	33600	48800	Q5XLD3|KCRM_PIG
4_113	PFGNTHNKYKLN	1431.73	39700	33700	41300	37700	50800	24200	20900	31300	30500	23800	26100	28700	21900	26700	19000	Q5XLD3|KCRM_PIG
4_114	AIIQVLQSKHPGDFGADAQGAMSKALE	2781.41	75500	87800	77900	75000	74900	47700	38800	40300	46100	52400	81600	78500	64100	72200	53200	P02189|MYG_PIG
4_115	MSHLGRPDGIPMPDKYSLEPVA	2409.18	106000	149000	95200	120000	163000	66300	72500	71600	86900	74400	95000	70200	63600	60400	89800	Q7SIB7|PGK1_PIG
4_116	LEGKVLPGVDA	1096.61	73900	82900	77300	114000	117000	40400	55400	48300	59700	64000	82500	72000	54900	61500	76500	Q7SIB7|PGK1_PIG
4_117	DVIQTGVDNPGHPFIMTVGCVAG	2326.11	59400	73400	78300	56500	72800	73400	64600	65000	55200	59400	82700	74200	65600	79900	88000	Q5XLD3|KCRM_PIG
4_118	ISWYDNEFGYSNRVV	1847.85	92800	80000	55100	45700	81000	38800	28600	29800	29400	31900	39200	37900	33600	25600	49400	P00355|G3P_PIG
4_119	LPGVKIVH	861.544	98600	68000	78800	87500	69600	9770	10900	8430	8710	10000	23800	13400	13900	27000	15900	Q6QGC0|PDLI3_PIG
4_120	ISWYDNEFGYSNR	1649.71	60000	50700	38000	47300	65100	103000	90600	127000	90300	101000	82000	58500	66900	97600	91000	P00355|G3P_PIG
4_121	VHLSAEEKEA	1111.55	22300	22000	21500	23800	24600	25200	22300	33900	35100	31100	80400	90700	54000	85300	40200	P02067|HBB_PIG
4_122	FIIPNIVKYSPNCKL	1747.97	247000	160000	226000	123000	276000	123000	79700	138000	107000	92900	162000	126000	92300	123000	178000	P00339|LDHA_PIG
4_123	VKVGVNGFG	875.486	197000	221000	161000	175000	260000	273000	200000	301000	247000	216000	312000	277000	262000	399000	246000	P00355|G3P_PIG
4_124	TTMEKAGAHLKGGAKRVIISAPSADAPMF	2954.55	662000	581000	550000	655000	574000	65600	63000	67200	67000	81000	59500	68600	61900	59100	52700	P00355|G3P_PIG
4_125	VVSNPVDILT	1055.59	118000	115000	96600	98100	150000	39000	62800	50100	63600	61800	97300	91800	83500	85600	108000	P00339|LDHA_PIG
4_126	NVINGGSHAGNKLAM	1481.74	75400	59800	81800	69400	94800	31300	33500	38800	38100	61300	58800	52300	55300	48400	50000	Q1KYT0|ENOB_PIG
4_127	IGIPLDGETE	1042.52	196000	168000	202000	145000	162000	217000	200000	274000	239000	274000	295000	272000	294000	262000	185000	Q4PS85|MYOZ1_PIG
4_128	NVINGGSHAGNKLAMQ	1609.8	673000	774000	729000	830000	1020000	11700	17500	14000	11500	17800	18600	17800	19400	17500	12500	Q1KYT0|ENOB_PIG
4_129	FRKMMERRES	1368.68	52200	33100	37900	32300	29900	58400	62200	65900	62900	74400	69500	73300	68400	67800	49700	Q9TV62|MYH4_PIG
4_130	FMNVKHWPWMK	1502.73	175000	162000	167000	180000	170000	322000	206000	436000	291000	338000	385000	308000	323000	367000	416000	Q9TV62|MYH4_PIG:Q9TV61|MYH1_PIG:Q9TV63|MYH2_PIG
4_131	YFGSGFAAPFFIVRHQLLKK	2325.28	44200	45400	28800	34400	41400	22200	28500	19300	19500	21600	37000	33800	38900	25400	36600	Q1W0Y2|COX7C_PIG
4_132	SLLGKDVL	843.506	317000	238000	213000	363000	378000	2440	4300	5380	5000	4220	9440	5700	7960	10700	5110	Q6RI85|PGK2_PIG
4_133	DVIQTGVDNPGHPFIM	1738.83	56900	21800	43600	40500	38300	30900	68900	43900	28800	44500	139000	186000	98500	55400	148000	Q5XLD3|KCRM_PIG
4_134	DVIQTGVDNPGHPFIMT	1839.88	45000	41300	82400	54300	77200	17000	31200	15300	11900	24500	13400	38000	33900	29100	20700	Q5XLD3|KCRM_PIG
4_135	VHLSAEEKEAVLGLWGKVNVDEVGGEALGRL	3273.74	89900	85400	81100	90400	93300	41400	58400	62400	57700	42100	121000	124000	129000	100000	89400	P02067|HBB_PIG
4_136	MSHLGRPDGIPMPDKYSLEPVAVELK	2878.47	121000	111000	160000	91100	179000	29700	29200	44200	45300	48700	56300	46100	43100	58500	41900	Q7SIB7|PGK1_PIG
4_137	WGKVNVDEVGGEALG	1528.75	180000	110000	205000	106000	242000	59900	55600	58100	61000	67800	236000	195000	150000	211000	121000	P02067|HBB_PIG
4_138	TVQQIEHLNKTYNTDVPLVL	2324.24	44600	51700	33400	49600	32600	13200	16300	16200	16900	23900	56400	51900	30000	39700	26600	P79303|UGPA_PIG
4_139	APPPPAEVHEVH	1278.64	1830000	1720000	1360000	1980000	1840000	21500	23300	23200	30100	27000	744000	564000	533000	684000	537000	Q75NG9|TNNT3_PIG
4_140	YFKIKPLLK	1148.73	605000	636000	470000	740000	623000	48100	62900	51900	46800	42000	37800	39800	37400	33800	20900	Q9TV62|MYH4_PIG:Q9TV61|MYH1_PIG:P79293|MYH7_PIG
4_141	LVVDGVKLM	972.568	47900	49600	39700	32000	49400	0	5220	4630	3610	4450	8060	9410	7110	12000	4570	Q5XLD3|KCRM_PIG
4_142	DEAGPSIVHRK	1207.63	49000	73900	48100	68000	73900	8600	10400	9210	9270	8900	10400	8650	11000	11100	10900	P68137|ACTS_PIG
4_143	PFGNTHNKYK	1204.6	55800	57700	69300	65800	54600	111000	131000	131000	112000	123000	86400	83700	80100	99300	86000	Q5XLD3|KCRM_PIG
4_144	FRVPTPNVSVVD	1328.71	8620000	7800000	7800000	7380000	10900000	6300	11100	7260	14700	9580	72300	88900	73400	83700	104000	P00355|G3P_PIG
4_145	VKVGVNGFGRIGRLV	1569.95	179000	179000	154000	304000	210000	135000	162000	92800	122000	103000	140000	75900	84000	63200	88500	P00355|G3P_PIG
4_146	LKDCVGPEVEKACADPAAGSVIL	2284.14	33000	42800	39700	36700	48500	84000	79000	88600	118000	119000	62800	91400	65600	68800	74400	Q7SIB7|PGK1_PIG
4_147	VKVGVNG	671.397	256000	381000	264000	291000	330000	24400	39000	31200	43600	37400	36100	37900	28500	36800	32400	P00355|G3P_PIG
4_148	LLKNSPLVSRLTL	1452.9	53300	35500	49300	44800	45300	4960	8660	6350	6750	12300	22000	20600	18500	18200	20300	P00346|MDHM_PIG
4_149	VLQSKHPGDFGADAQGAMSKALEL	2469.23	31300	39300	29400	34500	22300	19500	15600	27500	23600	17400	30800	38400	33200	31900	23900	P02189|MYG_PIG
4_150	RHLLKILF	1038.67	7810	16600	20700	24900	24600	188000	258000	205000	323000	137000	633000	525000	601000	402000	257000	Q06AV1|NNMT_PIG
4_151	YQKSALKTL	1050.61	99200	89300	92000	43700	80900	12600	16500	12500	13800	18500	33400	25300	27300	16400	24100	Q9TV63|MYH2_PIG
4_152	VAVLGASGGIGQPLSLLLKNSPLVSRLTL	2872.71	77700	29900	56300	57200	54000	25900	26600	63500	40900	42200	281000	208000	17200	173000	77900	P00346|MDHM_PIG
4_153	VDTSKGFLIDGYPREVKQGEEFERKIGQPTL	3535.83	65400	93200	105000	108000	146000	181000	320000	338000	305000	305000	130000	218000	231000	195000	188000	P00571|KAD1_PIG
4_154	YQKSALKTLAFL	1381.8	176000	157000	210000	253000	220000	9500	7680	18800	10400	15900	30600	24000	28400	21700	24800	Q9TV63|MYH2_PIG
4_155	LKTAIQAAGYPDKVVIGM	1874.03	26300	40000	29900	53700	39900	10300	9240	17400	8720	14300	13700	9710	14400	16300	7200	Q1KYT0|ENOB_PIG
4_156	YNQNLSNRPSFNRTPIPWLSSGEPVDYN	3264.56	29700	24400	21000	32900	38900	45000	65500	81300	52200	66100	57500	69300	45600	54100	44400	Q4PS85|MYOZ1_PIG
4_157	NIRAFMNVKHWPWMKL	2070.08	320000	240000	278000	282000	268000	124000	112000	146000	102000	116000	152000	112000	118000	135000	127000	Q9TV62|MYH4_PIG:Q9TV61|MYH1_PIG:Q9TV63|MYH2_PIG
4_158	APPSVFAEVPQAQPVLVFKL	2136.2	40800	19900	45700	15300	18300	21100	11000	22000	14200	13800	76900	66900	44600	54700	63600	P00503|AATC_PIG
4_159	IELDGTENKSKFGANAILG	1976.02	34900	22600	25300	27600	29300	6720	6300	7990	8410	7480	13900	14200	11900	9770	12300	Q1KYT0|ENOB_PIG
4_160	FDIAVDGEPLGR	1287.65	17000	10500	22100	9190	12300	21800	15700	24300	20900	29100	38800	34300	36600	34900	41600	P62936|PPIA_PIG
4_161	VVYPWTQ	891.449	63800	51500	38500	27900	71500	96400	82000	139000	113000	100000	381000	205000	299000	206000	317000	P02067|HBB_PIG:P04246|HBT_PIG:P02101|HBE_PIG
4_162	MILPVGASSFREAMR	1663.85	63000	69200	95600	94400	105000	20500	39900	19800	12000	19700	26700	23400	25500	27600	11700	Q1KYT0|ENOB_PIG
4_163	LVCDNGSGLVKAG	1231.62	16900	16400	18500	16100	31900	26500	21700	31700	24000	26100	39700	27000	24800	18600	30700	P68137|ACTS_PIG
4_164	VCTHLDT	787.354	68300	54600	43300	64100	50900	296000	327000	403000	378000	274000	133000	111000	157000	185000	128000	P00571|KAD1_PIG
4_165	PPPAEVHEVH	1110.55	419000	397000	351000	448000	333000	4450	4620	4930	5100	4160	187000	155000	211000	155000	151000	Q75NG9|TNNT3_PIG
4_166	YQKSSVKT	939.503	48300	45100	27700	63700	78800	93200	145000	77800	178000	291000	88300	162000	216000	130000	184000	Q9TV62|MYH4_PIG:Q9TV61|MYH1_PIG
4_167	RVAPEEHPTLLT	1361.73	60400	38000	44200	61100	60000	4010	7490	4970	3850	7950	3940	5130	3410	4810	5730	P68137|ACTS_PIG
4_168	DVIQTGVDNPGHPF	1494.71	20300	15800	23200	28400	15400	8910	12000	18800	13000	9020	7910	6070	12900	8200	5790	Q5XLD3|KCRM_PIG
4_169	VVDGVKLMVEMEKKLEKGQSIDDMIPAQK	3257.71	59600	69100	32000	48000	52600	59900	83000	80600	72100	103000	76100	81400	72200	74600	80700	Q5XLD3|KCRM_PIG
4_170	FMSVKNWPWMKL	1565.79	60000	72100	47400	52600	55200	20400	27300	20600	24200	19900	39800	30200	29200	24100	18700	P79293|MYH7_PIG
4_171	LVTLAAHHPDDFNPSVHASLDKF	2530.26	63000	49900	53800	47400	55800	0	17700	19300	660	17600	49600	49600	61200	37700	53200	P01965|HBA_PIG
4_172	MSHLGRPDGIPMPDKYSLEPVAVEL	2750.38	199000	142000	160000	179000	194000	36000	21000	53700	31800	43900	78500	43600	84700	123000	57700	Q7SIB7|PGK1_PIG
4_173	NGSGLVK	673.376	109000	111000	98900	186000	149000	126000	299000	172000	284000	180000	163000	128000	152000	136000	119000	P68137|ACTS_PIG
4_174	FKAGLLG	704.422	29400	28400	25100	38000	17100	3350	4990	4330	5410	7850	14300	9100	9310	8070	14700	Q9TV62|MYH4_PIG:Q9TV61|MYH1_PIG:Q9TV63|MYH2_PIG:P79293|MYH7_PIG
4_175	VAEPKESFVK	1132.61	33500	26000	12400	43500	8510	11600	12900	14100	13900	15200	22000	23400	17400	26600	19400	Q9TV62|MYH4_PIG:Q9TV61|MYH1_PIG:Q9TV63|MYH2_PIG
4_176	FDLGPLLSEPL	1199.64	4480	2640	4340	2060	9910	0	0	0	0	0	4730	3800	3350	3220	0	Q4PS85|MYOZ1_PIG
4_177	AKVAVLGASGGIGQPLSLLLKNSPLVSR	2744.63	39300	23200	94400	65200	146000	48800	5900	40900	26800	30400	88400	84000	90000	59300	88000	P00346|MDHM_PIG
4_178	YFKIKPLL	1020.64	9250	8710	9380	6250	8590	1450	0	4330	0	24900	2410	1220	4010	4910	0	Q9TV62|MYH4_PIG:Q9TV61|MYH1_PIG:P79293|MYH7_PIG
4_179	GVDNPGHPFIM	1182.55	64100	48600	67600	45900	75400	55400	33800	53400	51800	39900	75400	44200	73700	52400	78200	Q5XLD3|KCRM_PIG
4_180	AAKYKELG	878.486	53200	79600	63200	50900	64300	63800	75800	66700	80700	75300	162000	114000	134000	107000	106000	P02189|MYG_PIG
4_181	ICRKGFPSR	1062.58	13400	11900	22500	25900	26200	11600	12200	13700	12900	11300	13800	9850	14100	13100	12900	Q9TV62|MYH4_PIG:Q9TV61|MYH1_PIG:Q9TV63|MYH2_PIG
4_182	LVVSNPVDI	954.539	27300	15900	48000	30000	42100	71400	66800	98400	62900	72500	91500	68100	64900	78000	93300	P00339|LDHA_PIG
4_183	DMLRDAM	850.368	127000	125000	140000	101000	128000	16100	10900	19700	20000	21400	10100	9820	21200	13800	14500	P00571|KAD1_PIG
4_184	TTALVCDNGSGLVK	1376.7	65500	48900	43800	79100	63200	12600	15800	11300	7640	8680	11000	6960	5360	14100	9850	P68137|ACTS_PIG
4_185	DLAGNPDLVLPVPAFNVINGGSHAGNKLA	2869.51	234000	238000	432000	297000	494000	63300	307000	33700	12400	0	53700	23100	29100	39000	74200	Q1KYT0|ENOB_PIG
4_186	YQKSALKT	937.523	60000	78100	95200	61900	83100	90200	130000	149000	105000	94800	139000	122000	119000	95300	111000	Q9TV63|MYH2_PIG
4_187	LVVDGVKLMVEMEKKLEKGQSIDDMIPAQK	3370.79	80200	42500	43900	58300	50100	96200	104000	136000	107000	108000	108000	123000	96500	111000	93800	Q5XLD3|KCRM_PIG
4_188	DCVGPEVEKACADPAAGSVIL	2042.97	11300	12600	35600	13100	17200	19300	18100	22000	25500	21300	13900	8060	2550	19100	15300	Q7SIB7|PGK1_PIG
4_189	MVHMASKE	931.426	2690000	2790000	4160000	3190000	7750000	1440000	1480000	1270000	1890000	1760000	1290000	653000	1510000	1030000	1030000	P00355|G3P_PIG
4_190	AFMNVKHWPWMKL	1686.85	264000	166000	225000	288000	301000	93300	82300	151000	81500	122000	172000	138000	142000	184000	53300	Q9TV62|MYH4_PIG:Q9TV61|MYH1_PIG:Q9TV63|MYH2_PIG
4_191	LFDQLHEGAKALDVGSGSGILT	2227.15	13700	9820	21100	11700	23500	6500	7280	5740	6730	8330	8110	7660	10900	10100	5340	P80895|PIMT_PIG
4_192	VHMASKE	800.385	157000	103000	101000	161000	135000	69300	68300	80400	70600	105000	70400	87300	91600	88200	64100	P00355|G3P_PIG
4_193	IQTGVDNPGHPFIM	1524.74	23600	28800	31700	36600	36900	7420	6590	9640	12600	7500	14100	10600	8990	9060	9120	Q5XLD3|KCRM_PIG
4_194	TVGCVAG	605.284	627000	660000	799000	598000	919000	564000	992000	884000	957000	936000	1710000	1300000	1130000	1260000	1310000	Q5XLD3|KCRM_PIG:Q29594|KCRB_PIG
4_195	LVLPVPAFNVINGGSHAGNKLA	2187.22	31000	21000	49600	46400	42800	2800	5640	8820	16100	12900	32000	15400	14300	29900	28600	Q1KYT0|ENOB_PIG
4_196	DVIQTGVDNPGHPFIMT	1839.88	45500	27500	42500	29700	33900	3640	9360	27900	20600	16700	30500	12100	15600	26700	18600	Q5XLD3|KCRM_PIG
4_197	YPWTQRF	996.482	8440	19900	13200	12800	20900	6020	10700	852	8030	3580	26900	15700	18300	17800	15600	P02067|HBB_PIG:P04246|HBT_PIG:P02101|HBE_PIG
4_198	SQVCTHL	786.369	92500	88600	84800	70000	109000	696	29100	50100	28800	27500	16600	18300	40000	41700	21100	P00571|KAD1_PIG
4_199	MILPVGASS	873.463	45800	38000	61500	46600	41100	11300	24000	20000	21000	27400	29900	25400	29100	17400	23600	Q1KYT0|ENOB_PIG
4_200	ASLSTFQQM	1011.47	78600	45500	65100	80700	58600	3700	20900	29600	4630	5460	14400	10600	8700	11700	14800	P68137|ACTS_PIG:Q6QAQ1|ACTB_PIG
4_201	MVHMASK	802.383	51300	41100	39300	45200	27200	69500	80400	85800	81100	76200	42500	36300	41600	28200	28000	P00355|G3P_PIG
4_202	MAMMTHLHEPAVLYNLKERYA	2517.23	37000	24500	16200	21100	24300	0	6930	6740	6190	5150	0	3300	4850	584	2820	Q9TV62|MYH4_PIG:Q9TV61|MYH1_PIG
4_203	VGVNGFG	648.323	120000	98700	104000	128000	140000	14600	7620	12400	12900	8830	24800	21700	21400	11200	26300	P00355|G3P_PIG
4_204	CVAGDEE	721.259	28100	26200	25700	18200	22300	58900	89300	95000	98100	97700	79200	83400	48400	69900	64300	Q5XLD3|KCRM_PIG:Q29594|KCRB_PIG
4_205	YNIRAFMNVKHWPWMKL	2233.14	179000	166000	207000	173000	161000	132000	13900	159000	126000	103000	77100	41000	93600	51500	100000	Q9TV62|MYH4_PIG:Q9TV61|MYH1_PIG:Q9TV63|MYH2_PIG
4_206	PAFNVINGGSHAGNKLA	1665.86	22900	24400	25900	27600	24600	62000	54300	61500	69800	66400	66500	52100	71900	59900	68000	Q1KYT0|ENOB_PIG
4_207	VHLSAEEK	911.471	81800	56300	71100	56900	81400	62500	83500	75800	76800	76100	205000	178000	141000	153000	116000	P02067|HBB_PIG
4_208	TVGCVAGDE	849.354	16000	17000	16800	20900	18600	6630	6940	7300	6590	7160	8100	7450	4420	6570	4880	Q5XLD3|KCRM_PIG:Q29594|KCRB_PIG
4_209	PVPAFNVINGGSHAGNKLA	1861.98	161000	136000	193000	169000	197000	284000	266000	277000	276000	304000	269000	251000	303000	297000	274000	Q1KYT0|ENOB_PIG
4_210	NAAKLPADTEVVCAPPTAYIDF	2305.13	17400	19900	16400	20100	26100	5670	4750	699	669	5340	7140	4490	5610	7270	7170	Q29371|TPIS_PIG
4_211	NRTPIPWLSSGEPVD	1666.83	326000	247000	205000	227000	392000	0	0	17400	0	12900	2820	0	60300	4780	13200	Q4PS85|MYOZ1_PIG
4_212	LVVYPWT	876.475	30900	0	18400	65400	31300	52100	29500	63100	42000	47500	215000	138000	219000	124000	209000	P02067|HBB_PIG:P04246|HBT_PIG:P02101|HBE_PIG
4_213	LVVSNPVDIL	1067.62	144000	111000	113000	114000	211000	2800	8740	0	4710	10800	35500	32300	27300	20600	40800	P00339|LDHA_PIG
4_214	AAVPSGASTG	816.398	71100	136000	184000	174000	4060	5850	4610	6390	5900	4730	9460	6490	6450	7180	5370	Q1KYT0|ENOB_PIG
4_215	EAGPSIVHRK	1092.6	141000	276000	138000	232000	277000	13000	17800	11400	15000	19400	10800	14100	13900	13800	12500	P68137|ACTS_PIG

## Sheet: -2℃
			peptide response area
No	Primary sequence	Mass	-2_0_1	-2_0_2	-2_0_3	-2_0_4	-2_0_5	-2_15_1	-2_15_2	-2_15_3	-2_15_4	-2_15_5	-2_25_1	-2_25_2	-2_25_3	-2_25_4	-2_25_5	Parent protein
-2_1	LVVYPWTQRF	1307.7	3610000	3320000	4590000	4760000	4220000	7590000	8200000	7000000	8700000	7580000	2250000	1990000	2020000	1930000	2340000	P02067|HBB_PIG:P04246|HBT_PIG:P02101|HBE_PIG
-2_2	ISWYDNEFGYSNRVVDL	2075.96	2640000	2790000	3050000	3330000	3220000	3980000	3380000	3400000	2850000	3810000	1230000	1140000	1190000	1200000	1060000	P00355|G3P_PIG
-2_3	PFGNTHNKYKLNFK	1706.89	1690000	1360000	2010000	2370000	2150000	1300000	1360000	2110000	2140000	2080000	6510000	5970000	5950000	5560000	4830000	Q5XLD3|KCRM_PIG
-2_4	VKVGVNGFGRIGRLVT	1670.99	1020000	886000	1100000	1280000	1100000	1270000	1000000	1040000	1210000	1050000	6020000	5380000	5560000	5170000	4720000	P00355|G3P_PIG
-2_5	GLSDGEWQLVL	1215.61	1850000	1570000	1250000	1870000	1710000	1790000	1910000	1520000	2220000	1920000	517000	613000	620000	521000	503000	P02189|MYG_PIG
-2_6	VLSAADKANVKAAWGKVGGQAGAHGAEALERM	3162.64	806000	909000	640000	1190000	1150000	1840000	2440000	2640000	1220000	2490000	647000	509000	501000	586000	622000	P01965|HBA_PIG
-2_7	ITKQEYDEAGPSIVHRKCF	2220.1	4570000	5740000	4150000	6560000	6040000	2990000	3690000	1370000	4370000	3710000	1880000	1470000	1640000	1520000	1280000	P68137|ACTS_PIG
-2_8	WITKQEYDEAGPSIVHRKCF	2406.18	4240000	5920000	5100000	6190000	5850000	2510000	3210000	4880000	4590000	3760000	979000	1160000	1010000	943000	1000000	P68137|ACTS_PIG
-2_9	VCDNGSGLVK	990.48	577000	803000	688000	955000	776000	622000	817000	716000	742000	650000	587000	625000	583000	563000	574000	P68137|ACTS_PIG
-2_10	WITKQEYDEAGPSIVHRK	2156.1	3480000	3650000	4860000	4740000	5010000	2060000	2910000	794000	3220000	2220000	412000	380000	315000	271000	357000	P68137|ACTS_PIG
-2_11	APPPPAEVHEVHEEVH	1772.85	2360000	2460000	2270000	2890000	2590000	1450000	1290000	1130000	746000	1500000	8580000	8930000	10900000	9930000	10500000	Q75NG9|TNNT3_PIG
-2_12	LVTLAAHHPDDFNPSVHASLDKFLANVST	3115.57	1090000	1090000	1550000	1510000	1200000	1160000	1630000	2150000	2680000	1480000	834000	1050000	371000	929000	709000	P01965|HBA_PIG
-2_13	VKVGVNGFG	875.486	251000	243000	265000	293000	229000	262000	298000	307000	255000	184000	1180000	1040000	1010000	985000	1010000	P00355|G3P_PIG
-2_14	ITKQEYDEAGPSIVHRK	1970.02	1920000	1910000	2410000	2450000	2680000	1700000	2100000	1890000	860000	1880000	538000	520000	542000	423000	445000	P68137|ACTS_PIG
-2_15	LVTLAAHHPDDFNPSVHASLDKFLANVSTVL	3327.73	350000	347000	402000	395000	336000	643000	588000	892000	539000	938000	542000	457000	460000	509000	440000	P01965|HBA_PIG
-2_16	APARKFFVG	991.56	223000	250000	225000	286000	226000	383000	379000	428000	410000	427000	688000	753000	811000	770000	643000	Q29371|TPIS_PIG
-2_17	AKVAVLGASGGIGQPLSLLLKNSPLVSRLTL	3071.84	432000	599000	470000	785000	794000	851000	1420000	1130000	1130000	1220000	192000	149000	143000	178000	137000	P00346|MDHM_PIG
-2_18	QQMWITKQEYDEAGPSIVHRKCF	2793.34	439000	516000	454000	416000	394000	374000	387000	472000	181000	451000	748000	641000	757000	664000	522000	P68137|ACTS_PIG
-2_19	SPVFPRAGFGTKGSSSSVTS	1954.97	178000	255000	235000	281000	269000	240000	196000	221000	297000	278000	286000	268000	274000	229000	278000	P02540|DESM_PIG
-2_20	APPPPAEVHEVH	1278.64	1940000	2390000	2610000	2750000	2860000	594000	731000	959000	1030000	970000	6210000	6040000	5980000	5330000	4620000	Q75NG9|TNNT3_PIG
-2_21	RHLLKILF	1038.67	2690000	1300000	1780000	1890000	1710000	6570000	9790000	1310000	6990000	1110000	813000	619000	365000	715000	448000	Q06AV1|NNMT_PIG
-2_22	DVIQTGVDNPGHPFIMT	1839.88	237000	255000	315000	299000	205000	231000	397000	327000	296000	374000	260000	135000	160000	117000	134000	Q5XLD3|KCRM_PIG
-2_23	DVIQTGVDNPGHPFIM	1738.83	191000	255000	197000	217000	229000	311000	342000	232000	441000	288000	95600	98800	148000	93900	103000	Q5XLD3|KCRM_PIG
-2_24	VDIINAK	771.449	131000	132000	154000	154000	161000	338000	282000	307000	335000	283000	129000	142000	96800	101000	111000	Q29371|TPIS_PIG
-2_25	ISWYDNEFGYSNRVVD	1962.87	182000	173000	176000	142000	102000	355000	284000	346000	553000	303000	53100	52300	61200	64900	50200	P00355|G3P_PIG
-2_26	SPVFPRAGFGTKG	1319.7	40800	42800	33200	50100	32700	169000	157000	175000	181000	136000	492000	353000	447000	412000	410000	P02540|DESM_PIG
-2_27	VKVGVNGFGRIGRLV	1569.95	128000	105000	128000	155000	120000	136000	170000	152000	167000	111000	651000	615000	557000	543000	663000	P00355|G3P_PIG
-2_28	APPSVFAEVPQAQPVLVFKL	2136.2	458000	452000	575000	675000	536000	59300	84600	74400	86400	71600	97400	98300	119000	103000	136000	P00503|AATC_PIG
-2_29	DNGSGLVK	788.403	121000	146000	128000	131000	122000	71300	74600	115000	108000	102000	147000	133000	141000	121000	137000	P68137|ACTS_PIG
-2_30	ARKFFVG	823.47	71800	72000	68500	92600	68700	116000	146000	116000	144000	127000	312000	309000	278000	253000	248000	Q29371|TPIS_PIG
-2_31	AGVATALAHKY	1100.6	164000	154000	194000	197000	180000	90400	85700	109000	81000	109000	74400	53300	78900	53400	65300	P04246|HBT_PIG:P02101|HBE_PIG
-2_32	APARKFFVGGNWK	1476.8	25800	30100	39100	41200	40500	59900	41500	40100	52700	47200	159000	138000	134000	138000	141000	Q29371|TPIS_PIG
-2_33	LVCDNGSGLVK	1103.56	52600	61800	60700	57400	55700	116000	102000	79600	116000	117000	582000	580000	689000	645000	734000	P68137|ACTS_PIG
-2_34	VNPTVFF	822.428	432000	383000	300000	449000	367000	261000	245000	283000	279000	211000	278000	197000	253000	221000	218000	P62936|PPIA_PIG
-2_35	MVHMASKE	931.426	3520000	4920000	2580000	1230000	2370000	918000	625000	969000	896000	786000	307000	316000	215000	302000	266000	P00355|G3P_PIG
-2_36	PPPAEVHEVH	1110.55	611000	761000	839000	941000	861000	208000	262000	130000	287000	270000	1660000	1670000	1510000	1440000	1570000	Q75NG9|TNNT3_PIG
-2_37	DTYKSEIAHRFKDLGEQYFKGLVL	2856.48	1560000	2060000	1450000	2300000	1060000	544000	1590000	1920000	1740000	2580000	298000	194000	524000	188000	361000	P08835|ALBU_PIG
-2_38	PPAEVHEVH	1013.49	309000	236000	354000	388000	381000	51300	76500	103000	108000	105000	703000	676000	669000	607000	641000	Q75NG9|TNNT3_PIG
-2_39	RVAPEEHPTLLT	1361.73	25700	27800	18900	21900	27200	45600	29300	36900	36400	37800	80000	74000	83000	72300	74700	P68137|ACTS_PIG
-2_40	PFGNTHNKYKLN	1431.73	49000	38700	54100	58400	40800	46600	41800	78200	69600	79900	288000	217000	201000	226000	221000	Q5XLD3|KCRM_PIG
-2_41	VHLSAEEKEAVLGLWGKVNVDEVGGEALGRL	3273.74	137000	111000	157000	162000	167000	330000	238000	126000	644000	248000	79400	65400	48300	61900	107000	P02067|HBB_PIG
-2_42	MQKIFAREIL	1247.71	74200	80800	90400	81800	77300	131000	133000	162000	167000	87800	145000	135000	123000	95200	147000	Q1KYT0|ENOB_PIG
-2_43	EAFVKHIM	973.505	239000	233000	243000	248000	212000	356000	389000	360000	443000	307000	193000	157000	160000	171000	131000	F1RRT2|MYL4_PIG
-2_44	APARKFF	835.47	85000	72100	67500	88600	87400	91600	86300	107000	108000	73900	186000	185000	165000	170000	141000	Q29371|TPIS_PIG
-2_45	FNSGKVDIVAINDPFIDL	1976.03	78400	58200	92900	117000	115000	133000	111000	125000	247000	192000	110000	76100	97700	98300	66100	P00355|G3P_PIG
-2_46	FDIAVDGEPLGRVSFEL	1862.94	125000	140000	156000	166000	191000	76200	56600	37900	47600	73300	41100	33000	44200	47200	43900	P62936|PPIA_PIG
-2_47	DMLRDAM	850.368	138000	138000	164000	139000	154000	286000	344000	326000	341000	213000	53700	46500	68300	42800	43900	P00571|KAD1_PIG
-2_48	APPPPAEVHEVHEE	1536.72	305000	284000	278000	328000	274000	183000	174000	145000	111000	178000	521000	548000	605000	576000	596000	Q75NG9|TNNT3_PIG
-2_49	ISWYDNEFGYSNRVVDLMVHMASKE	2989.37	157000	89800	139000	158000	186000	219000	158000	106000	403000	246000	130000	126000	126000	157000	89000	P00355|G3P_PIG
-2_50	EAPPPPAEVHEVHEEVH	1901.89	63500	65200	84200	58400	65400	41100	33700	19100	44900	29900	357000	382000	347000	401000	469000	Q75NG9|TNNT3_PIG
-2_51	VTLAAHHPDDFNPSVHASLDKFLANVST	3002.49	130000	109000	120000	130000	99700	155000	182000	215000	72700	145000	97500	123000	71000	102000	85200	P01965|HBA_PIG
-2_52	NRTPIPWLSSGEPVDY	1829.89	115000	121000	136000	170000	108000	169000	254000	258000	309000	202000	97300	72400	103000	101000	107000	Q4PS85|MYOZ1_PIG
-2_53	PPAEVHEVHEEVH	1507.71	163000	156000	156000	170000	167000	77800	61700	63900	37700	72800	496000	501000	605000	583000	451000	Q75NG9|TNNT3_PIG
-2_54	TPIPWLS	812.443	165000	244000	293000	277000	169000	115000	83000	124000	83600	46300	679000	536000	669000	616000	773000	Q4PS85|MYOZ1_PIG
-2_55	GLSDGEWQLV	1102.53	100000	95600	111000	124000	89600	166000	211000	138000	186000	184000	37200	38200	43900	36000	34000	P02189|MYG_PIG
-2_56	PPPAEVHEVHEEVH	1604.76	240000	247000	225000	282000	269000	121000	109000	96400	62500	116000	815000	1050000	976000	821000	1100000	Q75NG9|TNNT3_PIG
-2_57	IVAINDPFIDL	1228.67	15000	16600	19200	20400	7960	15200	12800	15100	19000	14900	1120000	1140000	825000	839000	892000	P00355|G3P_PIG
-2_58	GLSDGEWQL	1003.46	1430000	1890000	1450000	1570000	1670000	1530000	1830000	1510000	1700000	1880000	438000	282000	8030	281000	305000	P02189|MYG_PIG
-2_59	QMPKFDLGPLLSEPLVL	1896.04	43800	58100	49800	53000	41600	81300	86900	101000	102000	94400	15300	22000	33300	33100	41700	Q4PS85|MYOZ1_PIG
-2_60	AAFNSGKVDIVAINDPFIDL	2118.1	15000	22500	17500	24200	11300	30800	35900	31100	91100	77300	112000	104000	116000	72300	94900	P00355|G3P_PIG
-2_61	ASLSTFQQM	1011.47	37100	51000	32600	47400	49400	70300	78400	41200	83900	49700	98700	80300	77600	77500	80300	P68137|ACTS_PIG
-2_62	RVAPEEHPTL	1147.6	54100	57900	73700	65000	54000	56200	50000	76800	90500	51100	4220	96000	84600	0	67000	P68137|ACTS_PIG
-2_63	NRTPIPWLSSGEPVD	1666.83	48400	53200	42900	76500	79900	76600	39200	45100	50700	69200	57700	45100	44400	74000	64800	Q4PS85|MYOZ1_PIG
-2_64	VPTPNVSVVD	1025.54	19700	21200	26300	26700	17200	3600000	3810000	4070000	3830000	3090000	9610000	9180000	9340000	9280000	9800000	P00355|G3P_PIG
-2_65	PPPAEVHEVHEE	1368.63	86000	81000	94200	86200	76700	55800	42500	33600	26000	50800	168000	154000	177000	176000	180000	Q75NG9|TNNT3_PIG
-2_66	LVVYPWTQ	1004.53	135000	123000	131000	190000	126000	220000	258000	135000	251000	174000	44900	30900	40600	28600	39700	P02067|HBB_PIG:P04246|HBT_PIG:P02101|HBE_PIG
-2_67	INDPFIDLHY	1245.6	24900	9380	20100	23100	20200	22600	18800	30300	26100	16900	16700000	16900000	15300000	15100000	15800000	P00355|G3P_PIG
-2_68	INDPFIDL	945.481	780000	459000	555000	498000	429000	363000	521000	317000	405000	360000	7320000	7070000	6400000	5960000	7120000	P00355|G3P_PIG
-2_69	IGIPLDGETE	1042.52	87700	84900	125000	102000	82700	683000	402000	528000	555000	493000	86300	74800	64700	81300	79700	Q4PS85|MYOZ1_PIG
-2_70	LEGKVLPGVDALSNV	1509.84	82200	94400	63000	73100	96600	77300	93900	60200	115000	107000	4240	9070	11200	68800	16900	Q7SIB7|PGK1_PIG
-2_71	GNTHNKYKLNFK	1462.77	34500	30800	50500	40100	28900	23900	40200	52100	49100	34500	94000	91000	105000	80100	84700	Q5XLD3|KCRM_PIG
-2_72	PPPAEVH	745.376	129000	130000	140000	156000	143000	26400	26800	33200	35700	39900	600000	523000	542000	515000	574000	Q75NG9|TNNT3_PIG
-2_73	RAAFNSGKVDIVAINDPFIDL	2274.2	6420	6360	5620	2590	10500	8350	8020	0	0	6970	32200	41200	37400	28700	39200	P00355|G3P_PIG
-2_74	PPPPAEVHEVHEEVH	1701.81	224000	225000	154000	209000	232000	104000	94400	86300	65400	112000	1110000	1110000	1410000	1240000	1100000	Q75NG9|TNNT3_PIG
-2_75	FGNTHNKYKLNFK	1609.84	33600	29600	45300	43300	19700	31000	73000	26800	76500	67100	286000	309000	252000	210000	226000	Q5XLD3|KCRM_PIG
-2_76	DIAVDGEPLGRVSFEL	1715.87	63000	73600	65500	55900	69000	32900	21300	10100	45700	26000	25400	26400	36600	26600	23400	P62936|PPIA_PIG
-2_77	GKVLPGVDALSNV	1267.71	4170	3970	8710	6180	4580	21900	12200	20000	21500	10200	235000	235000	288000	209000	235000	Q7SIB7|PGK1_PIG
-2_78	NSGKVDIVAINDPFIDL	1828.96	4690	1780	7260	6000	2700	50900	42800	45800	35500	52500	104000	104000	95400	95300	86600	P00355|G3P_PIG
-2_79	VHMASKE	800.385	324000	479000	224000	216000	70400	57600	52200	88700	83800	80000	184000	7630	4940	0	0	P00355|G3P_PIG
